# Supplementary material for: Identification of 4 autophagy-related genes in heart failure by bioinformatics analysis and machine learning
Source: Front Cardiovasc Med. 2024 Jan 29;11:1247079. doi: 10.3389/fcvm.2024.1247079 (PMC10859477; doi:10.3389/fcvm.2024.1247079)
Supplement: Supplementary file 1 [file Table1.xlsx]

## Sheet: Supplementary Table 1
803 autophagy-related genes.
autophagy
ABHD5
ABL1
ABL2
ACBD5
ACLY
ACP2
ACSL1
ADIPOQ
AGT
AGER
AGTR1
AGTR2
AKT1
AKT2
AKT3
ALB
AMFR
ANXA7
APAF1
APOL6
APP
ARF6
ATG13
ATG14
ATG9
ATM
ATP13A2
AURKA
BAD
BAG6
BAIAP2
BBC3
BCKDHA
BCL2L11
Becn2
BIRC2
BMF
BNIP3L
BOK
BRCA1
BST2
C19orf12
C9orf72
CAMK1
CAMK4
CAMP
CASP2
CASP9
CAST
CAT
CATSPER4
CCND1
CD38
CD4
CDKN2D
CEBPB
CHEK1
CHMP2A
CHMP3
CHMP4A
CHMP4C
CHMP6
CHRND
CHUK
CISD1
CISD2
CLEC11A
CLEC12A
CLTC
COPZ1
COX5A
CSF2
CSHL1
CTNNB1
CTSL
CXCL12
CXCR3
CYB5A
CYBB
DACT1
DAP
DAP3
DAPK3
DCN
DDIT4
DENND3
DEPTOR
DICER1
DNAJA3
DNM1L
DRAM2
DUSP4
DVL2
E2F1
EI24
EIF2B1
EIF4G2
ENG
EP300
EPG5
EPHB2
EPM2A
EPO
ERBIN
ERFE
ERN2
EXOC2
FBXL2
FBXL20
FBXO7
Fbxw7as1
FIS1
FLCN
FLT3LG
FN1
FUNDC1
GAB1
GABBR2
GATA4
GFER
GHRL
GJA4
Gm21596/Hmgb1
GNRH2
GOLGA2
GPR18
GPR182
GPR37
GRP
GSK3B
GTF2IRD2/GTF2IRD2B
HDAC10
HDAC2
HERC1
HIVEP2
HMGB1
HMOX1
HRAS
HSF1
HSP90AA1
HSPG2
HTR2B
HTT
ICMT
IDO1
IFNGR1
IGF1
IGF1R
Igtp
Iigp1
IKBKG
IL11
IL17A
IL1B
IL2
IL3
IL33
IL6
INS
Ins1
Irgm1
KAT8
KDM4A
KDR
KIAA1524
KIF25
KIF5C
KRAS
KRT18
LACRT
LAMP3
LAPTM4B
LARP1
LEP
LEPR
LETM1
LMX1B
LOC102724788/PRODH
LRRK2
LZTS1
MAF1
MAP1S
MAP2K1
MAP2K2
MAP2K4
Map3k7
MAPK14
MAPT
MBOAT4
MCL1
MCOLN1
MCOLN3
MDM2
MEFV
MEGF10
MET
MFN1
MFN2
MFSD8
MID2
MITF
MMP10
Mt3
MTDH
MTMR3
MVB12A
MYD88
MYL3
MYOCD
NACC1
NCF1
NCR3
NDRG1
NEU3
NGF
NHLRC1
NLRP4
NLRP6
NLRX1
NOD2
NOS1
NOS2
NOS3
NQO1
NR1D1
NRBF2
NRBP2
NUPR1
OCRL
OPTN
OSTM1
PAFAH1B2
PCGF1
PDK1
PDK2
PDK4
PGAM5
PIK3C2A
PIK3C2B
PIK3CA
PIK3CB
PIK3R1
PIK3R2
PIM2
PIP4K2A
PIP4K2B
PIP4K2C
PKM
PLA2G4A
PLCE1
PLD1
PLD2
PLEKHF1
PLG
PLK2
POLDIP2
POLG
PPARG
PPFIA4
PRKAA1
PRKAA2
PRKD1
PRKDC
PRNP
PSAP
PSEN1
PTGER2
PTPN22
PYCARD
QSOX1
RAB12
RAC3
RALGAPB
RAPGEF3
RASD2
RASIP1
RIPK1
RNASEL
RNF152
RNF5
RNF7
ROCK1
ROCK2
RRAGA
RUBCN
RYR2
S100A8
S100A9
S1PR3
SCD
SCOC
SDHB
SERPINH1
SGSM2
SH3BP4
SHC1
SIK2
SIRT6
SLC33A1
SMAD2
SMAD4
SMPD1
SMYD3
SNAI1
SNCA
SNF8
SNRPE
SOAT1
SOD1
SOD2
SOGA1
SORCS2
SOX2
SPP1
SPTLC1
SPTLC2
SPTSSA
SREBF2
SRPX
STAM
STAM2
STAT1
STIM1
STK38
STUB1
STX17
SUPT20H
SUPT5H
SVIP
SYNPO2
TAB2
TAB3
TACR2
TAS1R3
TBC1D10A
TBC1D10B
TBC1D10C
TBC1D14
TBC1D16
TBC1D17
TBC1D4
TBC1D5
TBC1D7
TBC1D9
TBC1D9B
TCHP
TCIRG1
TECPR1
TFE3
TFEB
TGFB1
THBS2
THPO
TICAM1
TICAM2
TIGAR
TLR1
TLR3
TLR4
TLR5
TLR6
TLR7
TLR9
TMBIM6
TMEM173
TMEM59
TNF
TNFRSF10B
TOP1MT
TP53INP1
TPCN1
TPCN2
TRAF2
TRIB3
TRIM13
TRIM17
TRIM21
TRIM22
TRIM5
TRIM65
TRIM8
TSG101
TUFM
UBASH3B
UBB
UBQLN1
UBR4
UCP2
USP13
USP19
USP30
USP33
VCP
VMP1
VPS13A
VPS18
VPS25
VPS28
VPS36
VPS37A
VPS37B
VPS37C
VPS37D
VPS39
VPS51
VTI1A
VTI1B
WAC
WASHC1
WDR24
WDR6
XBP1
XPO1
YWHAQ
ZBTB24
ZC3H12A
ZKSCAN3
2023-04-02
2023-04-03
CCND3
FRAP1
GBL
JUN
MAPK10
NRG4
PEA-15
PTPN2
RAB32
RICTOR
TMEM166
AGFG1
AKT1S1
ALPI
ALPL
AP1AR
AP1B1
AP1G1
AP1G2
AP1M1
AP1M2
AP1S1
AP1S2
AP1S3
AP2A1
AP2A2
AP2B1
AP2M1
AP2S1
ARHGAP26
ARL2
ATG101
BCR
BDNF
CAPN11
CAPN12
CAPN13
CAPN14
CAPN3
CAPN5
CAPN6
CAPN7
CAPN8
CAPN9
CAPNS2
CLTA
CLTB
CSNK2A1
CSNK2B
CTSV
DNM1
DNM2
DNM3
EEF1A1
EIF2AK1
EIF2AK4
EIF4E
EIF4EBP2
EIF4EBP3
EXOC1
EXOC3
EXOC4
EXOC5
EXOC6
EXOC7
EXOC8
FKBP8
GFAP
GLIPR2
GRB2
HARBI1
INSR
IRS1
IRS2
IRS4
ITPR2
ITPR3
KEAP1
LRSAM1
MAP3K14
MAP4K3
MAPKAP1
NCOA4
NFKBIA
NFKBIB
NFKBID
NFKBIE
NFKBIZ
NOD1
NRAS
OPA1
PAK1
PDPK1
PEX5
PLCG1
PPP2CA
PPP2CB
PPP2R1A
PPP2R1B
PPP2R2B
PPP2R2C
PPP2R2D
PPP2R3A
PPP2R3B
PPP2R3C
PPP2R4
PPP2R5A
PPP2R5B
PPP2R5C
PPP2R5D
PPP2R5E
PRKCA
PRKCB
PRKCG
PRR5
RALA
RALB
RCAN1
RRAGB
RRAGC
RRAGD
RUNX1
SESN1
SIDT2
SIN3A
SIN3B
SLC1A5
SLC3A2
SLC7A5
SNAP29
SOS1
STX7
STX8
TBC1D25
TELO2
TOMM7
TRADD
TRAF1
TRAF6
TRAPPC1
TRAPPC10
TRAPPC2
TRAPPC3
TRAPPC4
TRAPPC5
TRAPPC6A
TRAPPC8
TRAPPC9
UBC
UBE2A
UBE2D2
UBE2D3
UBE2L3
UBE2N
VAMP8
VDAC1
VDAC2
VDAC3
VPS16
VPS33A
VPS41
AMPK
26s Proteasome
C17orf88
CTSL1
KIAA0652
KIAA0831
MLST8
PEA15
TMEM49
AMBRA1
APOL1
ARSA
ARSB
ATF4
ATG10
ATG12
ATG16L1
ATG2A
ATG2B
ATG3
ATG4A
ATG4B
ATG4C
ATG4D
ATG5
ATG7
ATG9A
ATG9B
BAG3
BAX
BCL2
BCL2L1
BECN1
BIRC5
BIRC6
BNIP3
CALCOCO2
CAPN1
CAPN10
CAPNS1
CASP1
CASP8
CCL2
CDKN1A
CDKN1B
CDKN2A
CFLAR
CHMP2B
CHMP4B
CLN3
CTSD
CXCR4
DAPK1
DAPK2
DDIT3
DRAM1
EEF2
EEF2K
EGFR
EIF2AK2
EIF2AK3
EIF2S1
EIF4EBP1
EIF4G1
ERN1
FADD
FAS
FKBP1A
FOXO1
FOXO3
GAA
GABARAPL1
GABARAPL2
GNAI3
GOPC
GRID2
HDAC1
HDAC6
HGS
HIF1A
HSPA5
HSPA8
HSPB8
IFNG
IKBKB
IL24
IRGM
ITGB4
ITPR1
LAMP1
LAMP2
MAP1LC3A
MAP1LC3B
MAP2K7
MAPK8
MTOR
MYC
NAF1
NAMPT
NBR1
NFE2L2
NLRC4
NPC1
PARK2
PIK3C3
PINK1
PRKCD
PRKCQ
PTEN
RAB11A
RAB1A
RAB7A
RB1
RB1CC1
RELA
RGS19
RHEB
RPS6KB1
RPTOR
SERPINA1
SESN2
SH3GLB1
SIRT1
SIRT2
SPHK1
SQSTM1
STK11
TBK1
TMEM74
TNFSF10
TP53
TP53INP2
TP63
TP73
TSC1
TSC2
ULK1
ULK2
ULK3
USP10
UVRAG
WDFY3
WDR45
ZFYVE1
ARNT
ATF6
ATG16L2
ATIC
BAG1
BAK1
BID
BNIP1
C12orf44
CAMKK2
CANX
CAPN2
CASP3
CASP4
CCR2
CD46
CTSB
CX3CL1
DIRAS3
DLC1
DNAJB1
DNAJB9
EDEM1
ERBB2
ERO1L
FAM48A
FKBP1B
FOS
GABARAP
GAPDH
GNB2L1
GRID1
HSP90AB1
IKBKE
ITGA3
ITGA6
ITGB1
KIAA0226
KIF5B
KLHL24
MAP1LC3C
MAPK1
MAPK3
MAPK8IP1
MAPK9
MBTPS2
MTMR14
NCKAP1
NFKB1
NKX2-3
NRG1
NRG2
NRG3
P4HB
PARP1
PELP1
PEX14
PEX3
PIK3R4
PPP1R15A
PRKAB1
PRKAR1A
PTK6
RAB24
RAB33B
RAB5A
RAC1
RAF1
SAR1A
SPNS1
ST13
TM9SF1
TUSC1
VAMP3
VAMP7
VEGFA
WDR45L
WIPI1
WIPI2
