# Supplementary material for: Identification of 4 autophagy-related genes in heart failure by bioinformatics analysis and machine learning
Source: Front Cardiovasc Med. 2024 Jan 29;11:1247079. doi: 10.3389/fcvm.2024.1247079 (PMC10859477; doi:10.3389/fcvm.2024.1247079)
Supplement: Supplementary file 2 [file Table2.xlsx]

## Sheet: Supplementary Table 2
The primer sequence information of qPCR experiment.
ID	Primer name	Sequence (5′to3′)	Sequence length	Gene ID
1	Snca(Mus)-F	GAAGACCAAAGAGCAAGTGACAA	23	20617
2	Snca(Mus)-R	GCTCATAGTCTTGGTAGCCTTCC	23	20617
3	Mapk10(Mus)-F	CCTCCAAAGACTCTGCTCCTTAC	23	26414
4	Mapk10(Mus)-R	CTGCTTCTGTGGCTTCTCATCTA	23	26414
5	Cxcl12(Mus)-F	CAAGTGTGCATTGACCCGAAATT	23	20315
6	Cxcl12(Mus)-R	GAAGAGGGAGGAGCGAGTTACAA	23	20315
7	Tpcn1(Mus)-F	CGGACACAACTGGGAGATGAATT	23	252972
8	Tpcn1(Mus)-R	AGCAGCTCCATCATGTAGAAGAA	23	252972
9	S1pr3(Mus)-F	CCTTGCAGAACGAGAGCCTAT	21	13610
10	S1pr3(Mus)-R	CCCGGAGAGTGTCATTTCCC	20	13610
11	Map2k1(Mus)-F	GGCCTCTCAGCTCATATGGAATG	23	26395
12	Map2k1(Mus)-R	GCTCTCTCTGCAGGGTTCTTTAT	23	26395
13	S100a9(Mus)-F	ACACTGCTCTTACCAACATCTGT	23	20202
14	S100a9(Mus)-R	GGGTGTCCTTCCTTCCTAGAGTA	23	20202
15	Cd38(Mus)-F	TGGTAGTAGGGATCGTGGTCATA	23	12494
16	Cd38(Mus)-R	GGCGTAGTCTTCTCTTGTGATGT	23	12494
