# Supplementary material for: Identification of 4 autophagy-related genes in heart failure by bioinformatics analysis and machine learning
Source: Front Cardiovasc Med. 2024 Jan 29;11:1247079. doi: 10.3389/fcvm.2024.1247079 (PMC10859477; doi:10.3389/fcvm.2024.1247079)
Supplement: Supplementary file 3 [file Table3.xlsx]

## Sheet: Supplementary Table 3
The detailed results of differential expression analysis.
gene_symbol	logFC	AveExpr	t	P.Value	adj.P.Val	B	regulate
SERPINA3	-2.58499	7.48863	-20.4196	8.41808e-54	1.75719e-49	111.5	down
FCN3	-1.95859	8.21435	-19.5035	7.2655e-51	7.583e-47	104.849	down
FREM1	1.04088	5.44109	18.8976	6.6395e-49	4.61977e-45	100.404	up
MNS1	1.08874	4.6001	18.131	2.09947e-46	1.09561e-42	94.7333	up
TUBA3D	-0.956378	7.49893	-17.5739	1.41538e-44	5.90892e-41	90.5835	down
HMGN2	0.567632	8.96978	17.3184	9.83466e-44	3.42148e-40	88.6726	up
LAD1	-0.69796	5.62305	-16.9913	1.18241e-42	3.52595e-39	86.2208	down
SMOC2	1.11535	6.84099	16.7195	9.37275e-42	2.44559e-38	84.1793	up
TUBA3C	-0.605181	6.30735	-16.3719	1.32973e-40	3.04387e-37	81.5634	down
TUBA3E	-0.880411	6.11586	-16.3598	1.45821e-40	3.04387e-37	81.4724	down
ECM2	1.00543	6.04298	15.8217	8.93609e-39	1.69574e-35	77.4126	up
FNDC1	1.03668	5.29656	15.5035	1.02118e-37	1.77635e-34	75.009	up
ZMAT1	0.715497	6.63216	15.3444	3.45501e-37	5.54768e-34	73.8063	up
GGT5	-0.816911	7.04688	-15.2772	5.78251e-37	8.62172e-34	73.2981	down
FRZB	1.31233	5.76965	15.2388	7.75682e-37	1.07944e-33	73.0083	up
FURIN	-0.598392	6.94671	-15.2195	8.99061e-37	1.17294e-33	72.8626	down
ISLR	0.85949	6.13901	14.7846	2.51755e-35	3.09125e-32	69.5741	up
CSDC2	-0.875186	8.76002	-14.7502	3.27707e-35	3.80031e-32	69.3138	down
LUM	1.2522	9.49157	14.636	7.85339e-35	8.62798e-32	68.4512	up
SFRP4	1.79457	4.70508	14.6171	9.07579e-35	9.37379e-32	68.3085	up
KCNN3	0.704411	5.92421	14.6039	1.00457e-34	9.37379e-32	68.2083	up
S1PR3	-0.594379	6.45123	-14.6003	1.03285e-34	9.37379e-32	68.1809	down
C9orf47	-0.594379	6.45123	-14.6003	1.03285e-34	9.37379e-32	68.1809	down
BTN3A1	0.708902	6.29632	14.5284	1.79084e-34	1.55758e-31	67.6377	up
PDE5A	0.956026	6.28134	14.5116	2.03627e-34	1.7002e-31	67.5109	up
LCN6	-0.890689	5.78571	-14.47	2.79865e-34	2.24688e-31	67.197	down
HTRA1	0.574381	7.54827	14.4131	4.32752e-34	3.34565e-31	66.7668	up
ITIH5	0.802178	6.82827	14.3942	5.00157e-34	3.72867e-31	66.6239	up
HLTF	0.595969	7.52341	14.3522	6.89703e-34	4.96444e-31	66.3068	up
PTN	1.03042	5.60922	14.2399	1.62834e-33	1.133e-30	65.4589	up
SCUBE2	0.871913	4.64303	14.228	1.78332e-33	1.2008e-30	65.3691	up
MATN2	0.879686	5.76178	14.1	4.74451e-33	3.0949e-30	64.4033	up
OGN	1.41219	7.51548	14.0938	4.97396e-33	3.14625e-30	64.3567	up
ASPN	1.77254	7.26311	14.0543	6.72723e-33	4.13012e-30	64.0586	up
MTCH1	-0.371674	8.56092	-14.0438	7.29059e-33	4.34811e-30	63.9792	unchanged
NT5DC2	-0.652038	8.39722	-13.986	1.13342e-32	6.57194e-30	63.5437	down
SLCO4A1	-0.698107	5.673	-13.9711	1.27021e-32	7.16604e-30	63.4312	down
NAA10	-0.354547	7.88411	-13.9198	1.87937e-32	1.03237e-29	63.0446	unchanged
TTC3	0.398382	7.69786	13.9128	1.98214e-32	1.0609e-29	62.992	unchanged
C1QTNF7	0.612555	3.92826	13.9003	2.18177e-32	1.12603e-29	62.8973	up
NRK	0.936318	5.11744	13.8985	2.21172e-32	1.12603e-29	62.8838	up
ITPK1	-0.41613	7.53129	-13.782	5.37879e-32	2.67326e-29	62.0066	unchanged
APBB3	0.545499	7.04214	13.6708	1.2566e-31	6.10008e-29	61.1691	up
AP3M2	0.491882	6.68498	13.6574	1.39128e-31	6.60036e-29	61.0686	unchanged
IL1RL1	-1.80585	6.08997	-13.6439	1.54176e-31	7.04438e-29	60.9672	down
ARHGAP1	0.482683	9.56911	13.643	1.55237e-31	7.04438e-29	60.9604	unchanged
TEAD2	-0.458908	6.9644	-13.5604	2.91273e-31	1.29363e-28	60.3392	unchanged
SLC16A9	0.841069	4.06283	13.5267	3.76708e-31	1.63821e-28	60.0853	up
INTU	0.399858	5.86431	13.4736	5.64293e-31	2.40389e-28	59.6865	unchanged
SPEF2	0.246853	3.46922	13.4594	6.28584e-31	2.62421e-28	59.58	unchanged
SDSL	0.679857	6.33819	13.4218	8.36767e-31	3.42484e-28	59.2976	up
ZDHHC16	-0.456983	7.83859	-13.3624	1.31493e-30	5.27845e-28	58.8514	unchanged
LTBP4	0.574226	8.07039	13.3557	1.38363e-30	5.4494e-28	58.8012	up
CD163	-1.44493	7.69021	-13.3385	1.57637e-30	6.09356e-28	58.6724	down
FLII	-0.392106	8.44357	-13.3013	2.09197e-30	7.93962e-28	58.3931	unchanged
C11orf65	0.419896	3.87827	13.2306	3.57804e-30	1.33372e-27	57.8633	unchanged
VSIG4	-1.30621	7.31713	-13.162	6.02342e-30	2.20584e-27	57.3492	down
CFAP70	0.469529	3.95504	13.1208	8.23909e-30	2.96522e-27	57.04	unchanged
NPTX2	-0.838599	5.76921	-13.1153	8.58837e-30	3.03854e-27	56.9991	down
TMEM189.UBE2V1	-0.361698	6.94861	-13.057	1.33657e-29	4.57369e-27	56.5625	unchanged
TMEM189	-0.361698	6.94861	-13.057	1.33657e-29	4.57369e-27	56.5625	unchanged
IFI44L	1.16451	7.02297	13.0499	1.40976e-29	4.74633e-27	56.5099	up
CPQ	0.492171	7.97369	13.0228	1.732e-29	5.73868e-27	56.3067	unchanged
MED12L	0.612582	4.57407	13.0037	2.00078e-29	6.52568e-27	56.1643	up
GPR4	-0.676087	6.11463	-12.9752	2.48295e-29	7.97371e-27	55.9512	down
ARRDC3	0.764634	8.48045	12.8531	6.25588e-29	1.97856e-26	55.0391	up
SZRD1	-0.284339	8.3482	-12.8308	7.40846e-29	2.30812e-26	54.8722	unchanged
SEMA4B	-0.680554	6.09307	-12.8236	7.82027e-29	2.40059e-26	54.8188	down
ANOS1	0.778064	6.13353	12.8097	8.68827e-29	2.62839e-26	54.7149	up
USP31	-0.578355	8.91052	-12.8072	8.85171e-29	2.63958e-26	54.6965	down
PHLDA1	1.09835	6.43983	12.8002	9.33646e-29	2.74492e-26	54.6439	up
GLT8D2	0.807237	7.27539	12.7784	1.10064e-28	3.16618e-26	54.4815	up
COL14A1	1.30379	6.40078	12.7776	1.10727e-28	3.16618e-26	54.4755	up
CRISPLD1	0.953798	4.0607	12.7329	1.55152e-28	4.37655e-26	54.1426	up
RNASE2	-1.17857	4.40482	-12.73	1.5868e-28	4.41637e-26	54.1204	down
SCN2B	0.819764	5.90535	12.6532	2.83145e-28	7.77679e-26	53.5488	up
NHLRC3	0.448684	5.99739	12.6301	3.37215e-28	9.14158e-26	53.3764	unchanged
SCYL1	-0.24605	8.6885	-12.6237	3.53773e-28	9.45078e-26	53.329	unchanged
PITPNM1	-0.477445	6.94857	-12.6222	3.57675e-28	9.45078e-26	53.3182	unchanged
TMUB1	-0.37129	6.94185	-12.5656	5.48303e-28	1.43066e-25	52.8966	unchanged
JTB	-0.359779	8.06619	-12.5287	7.23771e-28	1.86518e-25	52.6226	unchanged
FAM58A	-0.47975	6.48519	-12.4565	1.24642e-27	3.17291e-25	52.0861	unchanged
BCL6	-0.671204	8.37064	-12.4512	1.29684e-27	3.26146e-25	52.047	down
MYH6	-1.60993	10.3519	-12.4273	1.55228e-27	3.85741e-25	51.8695	down
DAZAP1	-0.311474	6.89553	-12.4031	1.86165e-27	4.57178e-25	51.6901	unchanged
PNISR	0.343894	8.09368	12.3898	2.05756e-27	4.99413e-25	51.5914	unchanged
PTP4A2	-0.359398	10.668	-12.3793	2.22711e-27	5.34354e-25	51.5133	unchanged
TLL2	0.924055	5.73395	12.3741	2.31578e-27	5.49313e-25	51.4747	up
PHYHD1	-0.529063	7.27277	-12.3721	2.35035e-27	5.50106e-25	51.4601	down
CCDC113	0.41094	4.73012	12.3709	2.37183e-27	5.50106e-25	51.4511	unchanged
ACVRL1	-0.445672	7.27592	-12.3445	2.89246e-27	6.63487e-25	51.2553	unchanged
LCN10	-0.561407	6.07143	-12.3234	3.38752e-27	7.68599e-25	51.0994	down
TPST2	-0.401221	7.22309	-12.2826	4.60029e-27	1.03254e-24	50.7973	unchanged
C15orf59	-0.741595	7.46941	-12.2277	6.94451e-27	1.54213e-24	50.3909	down
PLEKHH2	0.902252	5.58178	12.1818	9.79832e-27	2.15295e-24	50.0512	up
TMTC1	-0.536056	8.58133	-12.1687	1.08015e-26	2.34865e-24	49.955	down
LARP6	-0.42041	8.12872	-12.1569	1.18032e-26	2.54e-24	49.8675	unchanged
ATXN7L3	-0.359928	5.56002	-12.1088	1.69209e-26	3.60415e-24	49.512	unchanged
FBXL2	0.481351	5.36026	12.0947	1.87971e-26	3.96333e-24	49.4083	unchanged
ATP1A1	-0.542344	10.7265	-12.0808	2.08527e-26	4.3528e-24	49.3059	down
C1QTNF1	-1.00267	8.57831	-12.0342	2.95451e-26	6.05537e-24	48.962	down
DZIP3	0.545744	6.72661	12.034	2.95893e-26	6.05537e-24	48.9605	up
GPATCH4	-0.294637	6.47841	-12.0268	3.12206e-26	6.32716e-24	48.9076	unchanged
ANKRD36C	0.494022	7.82953	12.0252	3.15895e-26	6.34038e-24	48.896	unchanged
RNF10	-0.281706	8.83259	-12.0118	3.49167e-26	6.94144e-24	48.7972	unchanged
LPCAT3	-0.617918	9.24458	-12.0088	3.57056e-26	7.03131e-24	48.7751	down
ADAMTS9	-1.14796	8.31771	-11.9882	4.16357e-26	8.12246e-24	48.6235	down
OLFML1	0.935951	5.71553	11.9766	4.53999e-26	8.7748e-24	48.5381	up
SLC39A1	-0.351476	7.54878	-11.9747	4.60558e-26	8.81989e-24	48.524	unchanged
THOC5	-0.395534	7.33248	-11.9721	4.69568e-26	8.91068e-24	48.5048	unchanged
NID1	-0.608111	8.96653	-11.9689	4.80963e-26	9.04471e-24	48.4812	down
TBC1D1	-0.280049	8.89552	-11.959	5.17994e-26	9.65411e-24	48.408	unchanged
ALG3	-0.468087	7.7818	-11.9449	5.7506e-26	1.06228e-23	48.3049	unchanged
EPN1	-0.366407	7.19693	-11.9336	6.25784e-26	1.14584e-23	48.2214	unchanged
C16orf89	0.663802	5.53419	11.9218	6.83163e-26	1.24003e-23	48.1349	up
PRDM5	0.47217	6.34939	11.9163	7.1181e-26	1.28089e-23	48.0943	unchanged
WIZ	-0.296879	5.39347	-11.9047	7.76362e-26	1.38511e-23	48.0087	unchanged
ARPC4.TTLL3	0.44357	6.14863	11.8885	8.75481e-26	1.53351e-23	47.8901	unchanged
TTLL3	0.44357	6.14863	11.8885	8.75481e-26	1.53351e-23	47.8901	unchanged
ACE	0.344736	4.94644	11.8876	8.8158e-26	1.53351e-23	47.8833	unchanged
ABCG2	0.743654	4.96926	11.8808	9.27143e-26	1.59944e-23	47.8336	up
MFAP4	0.913704	7.89096	11.8685	1.01674e-25	1.73963e-23	47.7425	up
ATN1	-0.289788	7.65295	-11.8592	1.08917e-25	1.84014e-23	47.6746	unchanged
EIF4G1	-0.32967	8.32475	-11.8587	1.09312e-25	1.84014e-23	47.6711	unchanged
LOC100130691	0.405546	5.39162	11.8462	1.19972e-25	2.00343e-23	47.5792	unchanged
MDH1B	0.487444	4.15117	11.8409	1.24849e-25	2.06834e-23	47.5399	unchanged
CD59	-0.294592	10.7197	-11.8388	1.26816e-25	2.08437e-23	47.5245	unchanged
XAF1	0.559249	7.82127	11.8341	1.31345e-25	2.14195e-23	47.4899	up
UBE2V1	-0.228804	8.60726	-11.8282	1.37235e-25	2.22065e-23	47.4466	unchanged
SUN2	-0.359079	7.7693	-11.8039	1.64434e-25	2.6403e-23	47.2682	unchanged
PHKG2	-0.324837	6.73065	-11.781	1.94918e-25	3.10589e-23	47.1004	unchanged
JAK1	-0.269753	9.83839	-11.7718	2.08744e-25	3.30099e-23	47.0328	unchanged
C1QTNF2	0.547449	5.64569	11.766	2.17942e-25	3.42054e-23	46.9902	up
BCL9L	-0.511229	6.69186	-11.7603	2.27304e-25	3.54085e-23	46.9487	down
HHAT	0.429131	4.77426	11.7571	2.32848e-25	3.60035e-23	46.9249	unchanged
PREX2	0.415024	7.59002	11.7357	2.72886e-25	4.1884e-23	46.7684	unchanged
CREB5	0.681809	7.48838	11.7185	3.09931e-25	4.72227e-23	46.6428	up
C19orf47	-0.410633	6.83408	-11.6679	4.51117e-25	6.82364e-23	46.2724	unchanged
ST6GALNAC3	-0.644422	6.45111	-11.6596	4.79786e-25	7.20507e-23	46.2116	down
NTM	0.674547	4.97451	11.6519	5.08034e-25	7.57479e-23	46.1552	up
BID	-0.406599	6.5325	-11.6467	5.28178e-25	7.81929e-23	46.1168	unchanged
LYVE1	-1.34578	9.36168	-11.6343	5.78959e-25	8.5107e-23	46.0263	down
STAT3	-0.568844	10.5098	-11.6308	5.9432e-25	8.67541e-23	46.0004	down
CCDC171	0.427753	4.7104	11.6278	6.07352e-25	8.80408e-23	45.979	unchanged
TEAD4	-0.676992	5.89929	-11.6184	6.51143e-25	9.37174e-23	45.9103	down
NECTIN2	-0.345316	6.06416	-11.6175	6.55492e-25	9.37174e-23	45.9038	unchanged
FAM89B	-0.352371	7.66441	-11.6151	6.67363e-25	9.47656e-23	45.8861	unchanged
MLLT1	-0.280029	7.3856	-11.5811	8.58292e-25	1.21054e-22	45.6378	unchanged
ENTPD6	-0.396022	7.65638	-11.5652	9.65775e-25	1.35181e-22	45.5214	unchanged
LAMA4	0.551797	8.29625	11.5642	9.72464e-25	1.35181e-22	45.5146	up
IFIT2	0.630018	5.1913	11.5635	9.7788e-25	1.35181e-22	45.5091	up
MARK3	-0.475473	8.28371	-11.5356	1.20224e-24	1.65103e-22	45.3054	unchanged
ATG9A	-0.307527	7.84943	-11.523	1.31919e-24	1.79979e-22	45.2138	unchanged
RBPMS2	-0.475182	10.3194	-11.5176	1.37288e-24	1.86088e-22	45.1744	unchanged
LPAR4	0.539232	4.61519	11.5001	1.56247e-24	2.1042e-22	45.0468	up
TINAGL1	-0.427815	8.16518	-11.4894	1.69153e-24	2.2634e-22	44.9685	unchanged
DNM2	-0.246882	8.65442	-11.4828	1.77539e-24	2.36047e-22	44.9208	unchanged
FAM46B	-0.742184	6.39494	-11.4737	1.89859e-24	2.5083e-22	44.8546	down
PLA2G2A	-1.80401	8.31266	-11.4493	2.27432e-24	2.9858e-22	44.6765	down
MME	0.950306	6.25505	11.4468	2.31559e-24	3.02098e-22	44.6587	up
EXT1	0.493273	7.43011	11.4419	2.40138e-24	3.11344e-22	44.6228	unchanged
DOPEY1	0.344321	7.16259	11.4381	2.46944e-24	3.16612e-22	44.5953	unchanged
CCDC125	0.380552	6.2681	11.438	2.47234e-24	3.16612e-22	44.5941	unchanged
FAM58DP	-0.45181	6.99691	-11.4315	2.5921e-24	3.29924e-22	44.5474	unchanged
ECRP	-0.871939	4.53147	-11.4265	2.68963e-24	3.40262e-22	44.511	down
YBX3	-0.322381	11.1753	-11.4234	2.7516e-24	3.46006e-22	44.4885	unchanged
WDR48	0.297331	6.7616	11.3755	3.91901e-24	4.89852e-22	44.1397	unchanged
ANKRD36	0.463118	7.2253	11.3716	4.03284e-24	5.01081e-22	44.1114	unchanged
LRP10	-0.377935	7.991	-11.3606	4.37336e-24	5.40175e-22	44.0315	unchanged
SMPD4	-0.216559	8.05463	-11.358	4.45815e-24	5.47409e-22	44.0125	unchanged
TMEM104	-0.410452	5.67631	-11.3528	4.62958e-24	5.65133e-22	43.9753	unchanged
RNF126	-0.310148	7.12296	-11.3449	4.90846e-24	5.95693e-22	43.9176	unchanged
PAFAH2	0.429729	6.50885	11.339	5.12514e-24	6.18394e-22	43.875	unchanged
NF2	-0.446097	7.65326	-11.3338	5.32541e-24	6.38865e-22	43.8372	unchanged
ELK1	-0.333534	6.22773	-11.3195	5.91901e-24	7.06019e-22	43.7329	unchanged
RANGAP1	-0.396676	7.11123	-11.2994	6.85894e-24	8.13486e-22	43.5876	unchanged
AP2A1	-0.260332	7.71995	-11.2889	7.40882e-24	8.73739e-22	43.5115	unchanged
LOC152048	0.485605	4.8365	11.2856	7.59126e-24	8.90224e-22	43.4875	unchanged
NEK1	0.279614	6.66685	11.2836	7.70654e-24	8.98694e-22	43.4726	unchanged
PLAGL1	0.431445	7.04738	11.2503	9.83898e-24	1.13469e-21	43.2317	unchanged
HYMAI	0.431445	7.04738	11.2503	9.83898e-24	1.13469e-21	43.2317	unchanged
AQP3	-0.866751	6.6559	-11.2245	1.18967e-23	1.36446e-21	43.0444	down
SEMA6B	-0.501577	5.39199	-11.22	1.22923e-23	1.40212e-21	43.0121	down
SSPN	0.472941	8.46838	11.2126	1.29788e-23	1.47239e-21	42.9585	unchanged
MYH10	0.559584	7.86038	11.2094	1.32821e-23	1.49716e-21	42.9357	up
PLEKHM2	-0.28781	8.72159	-11.2088	1.33406e-23	1.49716e-21	42.9314	unchanged
FGF14	0.70141	4.93208	11.2053	1.36879e-23	1.52792e-21	42.906	up
C1orf162	-0.869254	7.1469	-11.1925	1.504e-23	1.66992e-21	42.8131	down
UBA7	0.480313	6.62667	11.1719	1.74876e-23	1.9314e-21	42.6644	unchanged
ANKRD36B	0.436022	7.32219	11.1656	1.8318e-23	2.01248e-21	42.6186	unchanged
BCL2L1	-0.459412	8.56208	-11.1605	1.90126e-23	2.07785e-21	42.5819	unchanged
LRRCC1	0.437217	5.4327	11.1543	1.98973e-23	2.16321e-21	42.5371	unchanged
MYOT	-1.15893	7.28893	-11.1506	2.04514e-23	2.21193e-21	42.51	down
HS6ST1	-0.426192	7.02025	-11.1213	2.53451e-23	2.72708e-21	42.2984	unchanged
DDX60	0.511147	5.58032	11.1095	2.76345e-23	2.93782e-21	42.2131	up
SYTL2	0.437499	4.62741	11.1091	2.77007e-23	2.93782e-21	42.2107	unchanged
AGFG1	-0.247925	9.88801	-11.109	2.77259e-23	2.93782e-21	42.2098	unchanged
KCMF1	-0.215167	9.48266	-11.0925	3.129e-23	3.29873e-21	42.0906	unchanged
RNF41	-0.278731	7.23612	-11.0887	3.21597e-23	3.37337e-21	42.0635	unchanged
PTPRU	-0.45722	6.25977	-11.0846	3.31342e-23	3.45822e-21	42.0341	unchanged
NT5E	0.730045	4.78276	11.0822	3.37219e-23	3.50204e-21	42.0167	up
GARNL3	0.581614	7.48567	11.0798	3.43317e-23	3.54772e-21	41.9991	up
STAMBPL1	0.44635	5.49826	11.075	3.55527e-23	3.6558e-21	41.9646	unchanged
TMED4	0.269871	9.68952	11.0481	4.32804e-23	4.4286e-21	41.7706	unchanged
AMOT	0.472234	5.55951	11.0407	4.56826e-23	4.6516e-21	41.7173	unchanged
PMS2P4	0.292737	9.17318	11.0261	5.08078e-23	5.14836e-21	41.6125	unchanged
SLC27A4	-0.392827	6.30368	-11.0136	5.56876e-23	5.61557e-21	41.522	unchanged
ZNF844	0.509407	5.81768	11.0041	5.96942e-23	5.99065e-21	41.4535	up
FLJ23867	-0.495831	7.36881	-11.0022	6.05016e-23	6.01386e-21	41.4403	unchanged
QSOX1	-0.495831	7.36881	-11.0022	6.05016e-23	6.01386e-21	41.4403	unchanged
KLC2	-0.376884	6.91419	-10.9937	6.43974e-23	6.37076e-21	41.3787	unchanged
MAP3K6	-0.499657	7.6456	-10.9782	7.2072e-23	7.09638e-21	41.2677	unchanged
WNK3	-0.699765	3.854	-10.9629	8.06089e-23	7.89967e-21	41.1573	down
KCND3	-0.47241	6.9741	-10.9546	8.56352e-23	8.35304e-21	41.0977	unchanged
ANKRD29	0.617844	5.82722	10.9445	9.21305e-23	8.9448e-21	41.0256	up
IFIT3	0.572105	5.70947	10.9326	1.00507e-22	9.71289e-21	40.9397	up
ZNF441	0.386584	4.55953	10.9299	1.02468e-22	9.8568e-21	40.9207	unchanged
ATP6V1G2.DDX39B	0.285597	7.77611	10.9136	1.15433e-22	1.1029e-20	40.8032	unchanged
ZNF219	-0.345263	5.97616	-10.9132	1.15711e-22	1.1029e-20	40.8008	unchanged
ANKAR	0.334136	5.2752	10.9115	1.17206e-22	1.11207e-20	40.7882	unchanged
KIAA0040	-0.623375	6.9256	-10.9083	1.19962e-22	1.13307e-20	40.7653	down
ST3GAL1	-0.399914	9.17314	-10.9073	1.20824e-22	1.13607e-20	40.7582	unchanged
PRRT2	0.366533	5.60776	10.8908	1.36194e-22	1.27485e-20	40.6401	unchanged
UBTD1	-0.318731	6.84687	-10.8863	1.40803e-22	1.31211e-20	40.6073	unchanged
PLP2	-0.622855	9.15923	-10.8825	1.44731e-22	1.34272e-20	40.5802	down
RHBDF2	-0.410207	4.90818	-10.8785	1.49031e-22	1.37649e-20	40.5513	unchanged
SEPN1	-0.344788	8.2279	-10.8764	1.51235e-22	1.39069e-20	40.5368	unchanged
NAP1L3	0.964376	5.45443	10.8736	1.54445e-22	1.41398e-20	40.5161	up
DUSP13	-0.591703	5.54666	-10.8654	1.63877e-22	1.49378e-20	40.4577	down
ZNF483	0.553149	5.27993	10.8537	1.78383e-22	1.61894e-20	40.374	up
TTLL12	-0.331705	6.35203	-10.8495	1.83961e-22	1.66234e-20	40.3437	unchanged
ANKRD34C	0.534035	4.48499	10.8452	1.89847e-22	1.70813e-20	40.3126	up
ACKR4	0.684651	4.72119	10.8434	1.92222e-22	1.72208e-20	40.3003	up
TPR	0.232146	7.58156	10.8406	1.9629e-22	1.75101e-20	40.2797	unchanged
C5orf56	0.369588	6.79425	10.8322	2.08635e-22	1.85321e-20	40.2196	unchanged
CCT2	-0.570869	7.54397	-10.8264	2.17533e-22	1.92406e-20	40.1784	down
MXRA5	1.228	7.23054	10.8208	2.26529e-22	1.99518e-20	40.1384	up
SPTAN1	0.339751	9.25828	10.8174	2.32308e-22	2.03748e-20	40.1136	unchanged
KLHL13	0.651878	5.64398	10.8147	2.36841e-22	2.06854e-20	40.0945	up
CLTB	-0.358481	8.75873	-10.7982	2.66962e-22	2.32191e-20	39.9765	unchanged
EPHX2	0.733268	5.83359	10.7971	2.69055e-22	2.33039e-20	39.9688	up
PLXNB1	-0.371822	6.26343	-10.7951	2.73037e-22	2.35512e-20	39.9543	unchanged
GVINP1	0.385268	4.84278	10.7855	2.92762e-22	2.51486e-20	39.8855	unchanged
HMOX2	-0.355829	6.92395	-10.769	3.29937e-22	2.82259e-20	39.7676	unchanged
BMP4	0.51982	5.83622	10.765	3.39705e-22	2.89428e-20	39.7389	up
RORA	0.328461	7.45297	10.7622	3.46653e-22	2.94148e-20	39.7189	unchanged
AMY2B	0.467709	7.11868	10.7444	3.94369e-22	3.33281e-20	39.5918	unchanged
TIMP2	0.431754	9.068	10.7428	3.98831e-22	3.35694e-20	39.5807	unchanged
SOX6	0.433721	6.73568	10.7328	4.28817e-22	3.59483e-20	39.5092	unchanged
SSR3	-0.389736	9.37569	-10.726	4.50614e-22	3.76245e-20	39.4603	unchanged
SLC36A4	-0.610174	6.01968	-10.7177	4.78272e-22	3.97747e-20	39.4016	down
GPRASP1	0.550229	5.75568	10.7155	4.86252e-22	4.02779e-20	39.3853	up
ANTXR1	0.5936	8.24477	10.698	5.51629e-22	4.55127e-20	39.2609	up
LRRC17	0.926208	4.93498	10.6671	6.90018e-22	5.67064e-20	39.0402	up
AP3D1	-0.241128	8.46934	-10.6597	7.2767e-22	5.95662e-20	38.9878	unchanged
NACC1	-0.396377	7.55493	-10.6466	7.99892e-22	6.52224e-20	38.8945	unchanged
LINC00965	0.510047	6.66287	10.6385	8.47935e-22	6.88708e-20	38.837	up
GPX3	-0.314014	11.0545	-10.6376	8.53559e-22	6.90589e-20	38.8305	unchanged
NOP2	-0.409979	6.30133	-10.6341	8.75294e-22	7.0544e-20	38.8057	unchanged
HERC6	0.667311	6.77577	10.6231	9.47974e-22	7.61077e-20	38.7271	up
CDK2	-0.418034	5.87219	-10.6117	1.02898e-21	8.22948e-20	38.6462	unchanged
SNCA	0.663981	7.13307	10.6014	1.10839e-21	8.8307e-20	38.573	up
AMT	0.396404	6.55069	10.5934	1.17455e-21	9.28694e-20	38.5158	unchanged
NICN1	0.396404	6.55069	10.5934	1.17455e-21	9.28694e-20	38.5158	unchanged
CCDC168	0.433527	3.69798	10.5858	1.24012e-21	9.7684e-20	38.4622	unchanged
FMO4	0.693201	6.8425	10.5734	1.35647e-21	1.06447e-19	38.3738	up
HSPB2.C11orf52	-0.410717	5.65792	-10.5705	1.38508e-21	1.08127e-19	38.3533	unchanged
ZBTB7B	-0.252937	6.13276	-10.5702	1.38824e-21	1.08127e-19	38.351	unchanged
STEAP3	-0.513892	5.69739	-10.5661	1.43006e-21	1.10971e-19	38.3218	down
DVL1	-0.300472	6.93571	-10.5464	1.64782e-21	1.27395e-19	38.182	unchanged
NFIC	-0.25564	9.07189	-10.5402	1.7224e-21	1.32669e-19	38.1384	unchanged
CTSK	0.824254	6.79742	10.5298	1.85686e-21	1.42501e-19	38.0643	up
GALNT11	0.324321	7.12378	10.5265	1.90071e-21	1.45331e-19	38.0413	unchanged
IL18R1	-0.65522	4.53937	-10.5207	1.98192e-21	1.50987e-19	38.0001	down
C11orf52	-0.568369	5.1379	-10.5174	2.03049e-21	1.54125e-19	37.9762	down
TGM2	-0.380848	11.2794	-10.5128	2.09801e-21	1.56844e-19	37.9439	unchanged
AMY1B	0.453085	6.93594	10.5124	2.10388e-21	1.56844e-19	37.9412	unchanged
AMY1A	0.453085	6.93594	10.5124	2.10388e-21	1.56844e-19	37.9412	unchanged
AMY1C	0.453085	6.93594	10.5124	2.10388e-21	1.56844e-19	37.9412	unchanged
AMY2A	0.453085	6.93594	10.5124	2.10388e-21	1.56844e-19	37.9412	unchanged
PRDX6	-0.377263	10.2028	-10.4997	2.30554e-21	1.71266e-19	37.851	unchanged
GPCPD1	0.414504	7.33445	10.4834	2.59112e-21	1.91798e-19	37.7359	unchanged
ETNK2	-0.806772	5.15199	-10.4769	2.71651e-21	2.00369e-19	37.6893	down
HERC5	0.460313	4.33142	10.4723	2.80599e-21	2.0624e-19	37.6573	unchanged
FAM102A	0.421428	6.67694	10.4564	3.14608e-21	2.30426e-19	37.5446	unchanged
MTRF1L	-0.241827	7.43837	-10.4518	3.25214e-21	2.37028e-19	37.5119	unchanged
USB1	-0.311355	6.68572	-10.4512	3.26671e-21	2.37028e-19	37.5075	unchanged
TRIM47	-0.352158	5.95795	-10.451	3.27029e-21	2.37028e-19	37.5064	unchanged
C10orf54	-0.43481	6.58275	-10.4491	3.31569e-21	2.39487e-19	37.4928	unchanged
HAAO	0.320011	5.75853	10.4474	3.35598e-21	2.41561e-19	37.4809	unchanged
FZD7	0.588723	6.59509	10.4346	3.68041e-21	2.64003e-19	37.3899	up
LINC00174	0.514401	5.08462	10.4307	3.78226e-21	2.7038e-19	37.363	up
CHAC2	-0.540003	4.72441	-10.4215	4.04191e-21	2.87955e-19	37.2976	down
C2CD2L	-0.230577	6.47598	-10.4107	4.36633e-21	3.10009e-19	37.2215	unchanged
LINC00670	0.815438	5.0031	10.4069	4.48823e-21	3.17584e-19	37.1944	up
XPO4	0.467151	7.79243	10.4048	4.55626e-21	3.21308e-19	37.1795	unchanged
LIPH	0.58705	3.85754	10.3986	4.76229e-21	3.34707e-19	37.1359	up
ARGLU1	0.282662	8.30377	10.3903	5.05394e-21	3.53662e-19	37.0774	unchanged
SLC25A45	0.327099	5.32325	10.39	5.06586e-21	3.53662e-19	37.075	unchanged
TSPAN14	-0.331661	7.90425	-10.381	5.40344e-21	3.75972e-19	37.0115	unchanged
SAMD9L	0.604041	7.04538	10.3796	5.45557e-21	3.78338e-19	37.002	up
BOC	0.541309	5.40322	10.3767	5.57146e-21	3.85095e-19	36.9813	up
CC2D2A	0.491496	5.55727	10.3752	5.63276e-21	3.88047e-19	36.9705	unchanged
HIST1H2AK	0.28893	4.94078	10.3663	6.00161e-21	4.12098e-19	36.908	unchanged
RAD51B	0.372569	4.89765	10.3512	6.68742e-21	4.57683e-19	36.8013	unchanged
MAGED2	0.346779	7.3187	10.3401	7.24086e-21	4.9394e-19	36.723	unchanged
KIAA0141	0.34133	7.95538	10.339	7.29373e-21	4.95926e-19	36.7158	unchanged
MID1IP1	-0.602499	6.88848	-10.3346	7.53121e-21	5.09247e-19	36.6842	down
TMEM71	0.884244	8.06435	10.3344	7.53844e-21	5.09247e-19	36.6833	up
TRIM8	-0.311237	8.57698	-10.3263	7.9879e-21	5.37869e-19	36.6262	unchanged
OVCH1	-0.308	3.21658	-10.3159	8.60599e-21	5.77625e-19	36.5527	unchanged
BACH2	0.385677	5.01969	10.3035	9.4005e-21	6.2893e-19	36.4657	unchanged
PARP6	-0.259553	8.25092	-10.2925	1.01748e-20	6.78555e-19	36.3877	unchanged
ATM	0.276679	7.45331	10.2917	1.02289e-20	6.79997e-19	36.3825	unchanged
EEF1A2	-0.275069	9.16622	-10.2867	1.06038e-20	7.02676e-19	36.347	unchanged
TTLL1	0.378197	6.85963	10.2782	1.12675e-20	7.44294e-19	36.2872	unchanged
ATG4D	-0.364359	7.31723	-10.2752	1.15053e-20	7.57606e-19	36.2666	unchanged
OSMR	-0.702143	8.28291	-10.2722	1.17549e-20	7.71611e-19	36.2455	down
HYI	0.291054	6.20722	10.2696	1.1973e-20	7.81153e-19	36.2273	unchanged
BOP1	-0.294435	6.28924	-10.2696	1.19751e-20	7.81153e-19	36.2272	unchanged
RNF168	-0.272126	6.78783	-10.2675	1.21564e-20	7.88507e-19	36.2124	unchanged
STK40	-0.313249	7.81803	-10.2674	1.21634e-20	7.88507e-19	36.2118	unchanged
CCND2	0.409413	10.5453	10.2644	1.24274e-20	8.03127e-19	36.1906	unchanged
DUS1L	-0.314933	6.62343	-10.2637	1.24922e-20	8.04819e-19	36.1855	unchanged
CXorf23	0.289401	6.03235	10.2608	1.27533e-20	8.19114e-19	36.1651	unchanged
GSK3A	-0.281963	8.25027	-10.2593	1.28933e-20	8.25568e-19	36.1544	unchanged
COL21A1	0.446567	5.76986	10.2514	1.36369e-20	8.70507e-19	36.0991	unchanged
GPRASP2	0.469179	5.72955	10.2414	1.46411e-20	9.31765e-19	36.0291	unchanged
PPP3CC	-0.317891	7.63736	-10.2398	1.48106e-20	9.39686e-19	36.0177	unchanged
CNN1	-0.984262	9.18067	-10.2365	1.51614e-20	9.59025e-19	35.9947	down
EVL	0.289384	6.19541	10.2315	1.57136e-20	9.90956e-19	35.9594	unchanged
CARM1	-0.279626	7.69969	-10.2293	1.59633e-20	1.00367e-18	35.9439	unchanged
DTNB	0.277014	6.51203	10.2281	1.60948e-20	1.0089e-18	35.9358	unchanged
SMARCA2	0.282299	7.80386	10.2166	1.74699e-20	1.09182e-18	35.855	unchanged
PLA2R1	0.508576	6.14865	10.2054	1.89293e-20	1.17949e-18	35.776	up
EGLN1	-0.344012	8.06544	-10.1992	1.97771e-20	1.22865e-18	35.7328	unchanged
ANKRD2	-1.14637	9.36404	-10.1923	2.07761e-20	1.28688e-18	35.6842	down
DESI1	-0.360492	9.10841	-10.1899	2.1132e-20	1.30506e-18	35.6675	unchanged
DRC3	0.408199	4.25752	10.1885	2.13458e-20	1.31437e-18	35.6576	unchanged
MAP2K1	-0.557192	7.80493	-10.1875	2.15003e-20	1.31999e-18	35.6505	down
RGS11	0.386575	4.974	10.174	2.36578e-20	1.44819e-18	35.5562	unchanged
IPCEF1	0.34034	4.77435	10.1736	2.37288e-20	1.44829e-18	35.5533	unchanged
ADAM22	0.325579	3.97287	10.1725	2.39061e-20	1.45486e-18	35.5459	unchanged
TTC8	0.36844	5.88206	10.1433	2.94324e-20	1.78596e-18	35.341	unchanged
ATP6V0C	-0.199544	10.0397	-10.1383	3.04899e-20	1.84477e-18	35.3062	unchanged
NCBP3	0.240432	7.45564	10.131	3.21202e-20	1.9378e-18	35.2549	unchanged
VARS	-0.355141	6.84446	-10.1303	3.22703e-20	1.94124e-18	35.2503	unchanged
CASC2	0.262374	4.44385	10.1273	3.29635e-20	1.97724e-18	35.2294	unchanged
ESR1	0.243403	4.26773	10.1244	3.36578e-20	2.0131e-18	35.2088	unchanged
GALK1	-0.29715	5.65812	-10.1147	3.60512e-20	2.15009e-18	35.1412	unchanged
NECTIN1	-0.390177	5.2218	-10.1087	3.76088e-20	2.2366e-18	35.0995	unchanged
RPS6KB2	-0.251949	6.69427	-10.1063	3.82682e-20	2.26935e-18	35.0824	unchanged
SLF2	0.300882	6.2512	10.0978	4.06444e-20	2.40343e-18	35.023	unchanged
COPZ2	0.414542	7.48663	10.0946	4.15824e-20	2.4505e-18	35.0005	unchanged
NGLY1	-0.28302	7.25149	-10.0942	4.16752e-20	2.4505e-18	34.9983	unchanged
IFITM3	-0.49398	9.27474	-10.081	4.57796e-20	2.68428e-18	34.9058	unchanged
PMS2P3	0.242856	8.14612	10.08	4.60965e-20	2.69529e-18	34.899	unchanged
ARHGAP31	-0.320677	8.5902	-10.0789	4.64764e-20	2.70991e-18	34.8909	unchanged
CDC42EP4	-0.393183	6.31334	-10.0772	4.70226e-20	2.73412e-18	34.8794	unchanged
PPM1G	-0.276114	6.76448	-10.0679	5.02343e-20	2.91275e-18	34.8143	unchanged
OGDHL	0.571416	5.3296	10.0659	5.09383e-20	2.94539e-18	34.8006	up
IMP4	-0.316013	7.6458	-10.0591	5.34607e-20	3.0827e-18	34.753	unchanged
CASKIN2	-0.25906	6.36977	-10.0572	5.41972e-20	3.11656e-18	34.7395	unchanged
C1QTNF3	0.503627	4.82382	10.0513	5.64993e-20	3.24002e-18	34.6985	up
CD47	0.295952	8.53308	10.043	5.98905e-20	3.42508e-18	34.6411	unchanged
FAM189B	-0.29889	5.65772	-10.0425	6.0135e-20	3.42966e-18	34.6371	unchanged
CPE	0.525083	7.67101	10.0364	6.27739e-20	3.57042e-18	34.5947	up
ZCCHC5	0.475752	3.45836	10.0334	6.41154e-20	3.6368e-18	34.5739	unchanged
NR2F6	-0.295866	7.40468	-10.0327	6.44172e-20	3.64403e-18	34.5693	unchanged
SULF1	0.846784	6.93777	10.0235	6.87435e-20	3.87825e-18	34.5052	up
TRAK1	0.325246	8.64714	10.0214	6.97924e-20	3.92681e-18	34.4903	unchanged
TRIP10	-0.296176	7.86848	-10.0176	7.17183e-20	4.02432e-18	34.4635	unchanged
ATG14	0.350372	7.17554	10.0162	7.24165e-20	4.05261e-18	34.454	unchanged
AFF3	0.443209	5.58594	10.0154	7.27989e-20	4.06311e-18	34.4488	unchanged
PI16	1.00197	6.79839	10.0134	7.38341e-20	4.10792e-18	34.4349	up
ZFP90	0.282335	5.79443	10.0131	7.39953e-20	4.10792e-18	34.4327	unchanged
RMDN2	0.343431	4.9575	10.0023	7.98989e-20	4.4239e-18	34.3571	unchanged
PLXDC1	0.553427	7.85164	9.9904	8.68833e-20	4.79789e-18	34.2745	up
WBP1	0.248479	8.00654	9.98591	8.96781e-20	4.93916e-18	34.2433	unchanged
UBALD1	-0.268167	7.80039	-9.98415	9.08018e-20	4.98788e-18	34.2311	unchanged
POR	-0.544766	7.18101	-9.96701	1.02477e-19	5.61445e-18	34.1119	down
ADGRG1	-0.438342	7.21755	-9.96545	1.03609e-19	5.66159e-18	34.1011	unchanged
SBF1	-0.286871	6.76843	-9.96363	1.04949e-19	5.71988e-18	34.0884	unchanged
PMS2P6	0.26628	8.58418	9.95539	1.11224e-19	6.04608e-18	34.0312	unchanged
ADORA3	-0.768027	5.00832	-9.95345	1.12758e-19	6.0977e-18	34.0177	down
TMIGD3	-0.768027	5.00832	-9.95345	1.12758e-19	6.0977e-18	34.0177	down
ANKMY2	0.487445	7.32215	9.95074	1.14934e-19	6.19929e-18	33.9989	unchanged
MAPKAPK2	-0.259878	8.67985	-9.95017	1.15394e-19	6.20808e-18	33.995	unchanged
FAM127C	-0.284432	8.43691	-9.94296	1.21414e-19	6.51514e-18	33.9449	unchanged
SLC6A1	0.625932	5.44993	9.93849	1.25295e-19	6.7062e-18	33.9139	up
BCR	-0.240112	5.34756	-9.93413	1.29213e-19	6.89819e-18	33.8836	unchanged
ICK	0.405599	7.24275	9.92446	1.38313e-19	7.36517e-18	33.8165	unchanged
CPED1	0.409825	8.26512	9.92389	1.38872e-19	7.37609e-18	33.8125	unchanged
EMC3	-0.329006	8.52132	-9.92325	1.39502e-19	7.39076e-18	33.8081	unchanged
PARVB	-0.396542	8.55404	-9.91882	1.4392e-19	7.60554e-18	33.7774	unchanged
RPN2	-0.29425	8.75155	-9.90767	1.55675e-19	8.20593e-18	33.7	unchanged
AMD1	-0.416548	8.4324	-9.90019	1.64091e-19	8.62779e-18	33.6482	unchanged
CRYM	0.836825	7.35093	9.89301	1.72589e-19	9.0518e-18	33.5984	up
RPS6KA2	-0.367439	8.44975	-9.89239	1.73347e-19	9.06879e-18	33.5941	unchanged
MAZ	-0.281563	6.04439	-9.89104	1.74994e-19	9.13204e-18	33.5848	unchanged
CAPN1	-0.226531	7.20307	-9.88972	1.76624e-19	9.19415e-18	33.5757	unchanged
SLC4A2	-0.286307	6.37157	-9.88753	1.79368e-19	9.31375e-18	33.5605	unchanged
LRRC8A	-0.447175	7.6275	-9.88671	1.80405e-19	9.34435e-18	33.5548	unchanged
FAM96B	-0.337085	9.08049	-9.88179	1.86754e-19	9.64925e-18	33.5207	unchanged
PMS2P2	0.259436	8.57548	9.87858	1.91027e-19	9.84567e-18	33.4985	unchanged
ZNF610	0.41721	5.36519	9.87667	1.93599e-19	9.95365e-18	33.4853	unchanged
SFRP1	1.06032	6.84567	9.87185	2.00272e-19	1.02714e-17	33.4519	up
HOPX	-0.682031	5.33627	-9.87118	2.01222e-19	1.02949e-17	33.4472	down
CYP46A1	0.294342	5.54675	9.86284	2.13366e-19	1.08895e-17	33.3895	unchanged
ZNF84	0.223938	6.55722	9.86219	2.14342e-19	1.09126e-17	33.385	unchanged
EDNRB	-0.61583	8.1533	-9.86111	2.15981e-19	1.09693e-17	33.3775	down
EPHA3	0.545862	6.41116	9.86003	2.1762e-19	1.10257e-17	33.3701	up
MBD2	-0.259822	8.03767	-9.85446	2.26295e-19	1.14375e-17	33.3316	unchanged
CSRNP3	0.490439	5.70915	9.85347	2.27884e-19	1.149e-17	33.3247	unchanged
MSH3	0.25614	7.42973	9.85098	2.31894e-19	1.1664e-17	33.3075	unchanged
RAMP1	-0.528711	6.93075	-9.84938	2.34514e-19	1.17674e-17	33.2964	down
E2F4	-0.29278	7.27648	-9.84532	2.41294e-19	1.20786e-17	33.2684	unchanged
PMS2P1	0.260483	8.53679	9.84105	2.48643e-19	1.24167e-17	33.2388	unchanged
RNPC3	0.342898	7.1827	9.84002	2.50444e-19	1.24768e-17	33.2317	unchanged
FCER1G	-0.958007	6.96302	-9.83822	2.53634e-19	1.26056e-17	33.2192	down
EFNB1	-0.323298	6.53937	-9.83529	2.58908e-19	1.28372e-17	33.199	unchanged
ORMDL2	-0.455817	7.5883	-9.81571	2.9702e-19	1.46829e-17	33.0637	unchanged
PMS2P5	0.249635	8.64966	9.81546	2.97541e-19	1.46829e-17	33.062	unchanged
NAMPT	-0.521656	10.2752	-9.81485	2.98823e-19	1.46928e-17	33.0578	down
GOLGA4	0.285266	6.63706	9.81469	2.99149e-19	1.46928e-17	33.0567	unchanged
GATA2	-0.385454	5.56041	-9.81228	3.04257e-19	1.49086e-17	33.04	unchanged
SEMA3F	-0.365239	5.63889	-9.80449	3.21335e-19	1.57085e-17	32.9862	unchanged
DPT	0.777798	8.25301	9.8008	3.29749e-19	1.60583e-17	32.9608	up
PLEKHO1	-0.519045	6.95365	-9.80068	3.30029e-19	1.60583e-17	32.9599	down
SIGLEC9	-0.566225	4.93802	-9.80013	3.313e-19	1.60827e-17	32.9561	down
NME2	-0.424203	8.82696	-9.79695	3.38774e-19	1.64074e-17	32.9342	unchanged
CDH23	0.468015	5.91915	9.79332	3.47493e-19	1.67907e-17	32.9091	unchanged
PTCD2	0.384244	6.8697	9.79286	3.48612e-19	1.68059e-17	32.906	unchanged
STX16	0.235764	7.60872	9.78242	3.75079e-19	1.80401e-17	32.8339	unchanged
BRPF3	-0.273608	6.75164	-9.78056	3.7998e-19	1.82338e-17	32.8211	unchanged
MPP3	-0.617647	7.84238	-9.78008	3.81265e-19	1.82535e-17	32.8178	down
OMA1	0.450502	6.92855	9.77946	3.82932e-19	1.82914e-17	32.8135	unchanged
C20orf166.AS1	0.552516	6.72339	9.77774	3.87564e-19	1.84703e-17	32.8017	up
ZNF85	0.214006	5.56609	9.7742	3.97281e-19	1.88903e-17	32.7773	unchanged
LIN7A	-0.407732	6.62597	-9.76852	4.13389e-19	1.96116e-17	32.7381	unchanged
CDK16	-0.228546	9.15345	-9.76502	4.23652e-19	2.00528e-17	32.714	unchanged
H2AFZ	-0.433825	6.51655	-9.76409	4.26432e-19	2.01388e-17	32.7075	unchanged
RSAD2	0.645655	5.07928	9.76029	4.37918e-19	2.06345e-17	32.6814	up
BRD4	-0.245361	7.16613	-9.75827	4.4414e-19	2.08806e-17	32.6675	unchanged
CDKL3	0.276921	3.36211	9.75617	4.50719e-19	2.11423e-17	32.653	unchanged
MIR99AHG	0.400088	5.21008	9.75108	4.67038e-19	2.18586e-17	32.618	unchanged
PARVA	-0.254947	9.60326	-9.74992	4.70843e-19	2.19874e-17	32.61	unchanged
ADAM15	-0.350571	7.35936	-9.74702	4.80513e-19	2.23889e-17	32.59	unchanged
MAPKAP1	-0.206467	8.63501	-9.74199	4.97721e-19	2.3139e-17	32.5553	unchanged
TESK1	-0.316647	7.6096	-9.72716	5.52063e-19	2.56084e-17	32.4533	unchanged
F3	0.563056	6.89102	9.72653	5.54517e-19	2.56652e-17	32.4489	up
ZNF626	0.234001	8.41618	9.72386	5.64942e-19	2.60898e-17	32.4305	unchanged
HIVEP3	-0.366137	5.07889	-9.72354	5.66196e-19	2.609e-17	32.4284	unchanged
PLBD1	0.396345	7.62735	9.71874	5.85521e-19	2.69211e-17	32.3953	unchanged
KPNA2	-0.48603	8.13775	-9.70822	6.30132e-19	2.89085e-17	32.323	unchanged
COL24A1	0.305995	4.40523	9.70487	6.45057e-19	2.95283e-17	32.3	unchanged
DTX2P1.UPK3BP1.PMS2P11	0.238181	8.68984	9.69515	6.9032e-19	3.15311e-17	32.2332	unchanged
PPP1R11	-0.242147	8.29845	-9.67983	7.6822e-19	3.50063e-17	32.1279	unchanged
WSB1	0.303859	9.67094	9.67954	7.69756e-19	3.50063e-17	32.1259	unchanged
PORCN	-0.299972	7.44878	-9.6782	7.77e-19	3.52589e-17	32.1167	unchanged
BBS4	0.346468	6.15825	9.66827	8.32684e-19	3.77038e-17	32.0485	unchanged
SESN3	0.624053	5.83123	9.6663	8.44208e-19	3.81429e-17	32.035	up
THNSL1	0.464106	5.5109	9.66409	8.57277e-19	3.86497e-17	32.0199	unchanged
USP30	0.287197	7.87976	9.66245	8.67143e-19	3.90102e-17	32.0086	unchanged
TSPAN1	-0.281149	4.6314	-9.65997	8.82249e-19	3.96044e-17	31.9916	unchanged
CEP57	0.319172	6.9135	9.64866	9.54555e-19	4.27583e-17	31.914	unchanged
PCCB	0.47803	8.84094	9.64528	9.77302e-19	4.36835e-17	31.8909	unchanged
SYNRG	0.179654	7.84147	9.64401	9.86012e-19	4.39786e-17	31.8821	unchanged
TRIL	0.500932	4.47209	9.64185	1.00091e-18	4.4548e-17	31.8674	up
STK38L	0.419584	9.85348	9.63764	1.03072e-18	4.57771e-17	31.8385	unchanged
MTFR1	-0.422557	7.39249	-9.63487	1.0508e-18	4.65696e-17	31.8195	unchanged
ZYX	-0.456536	8.33783	-9.62897	1.09478e-18	4.84163e-17	31.7791	unchanged
METTL7B	-1.03902	7.49137	-9.62823	1.10048e-18	4.85656e-17	31.774	down
TRAF7	-0.21479	5.42718	-9.62448	1.12953e-18	4.96373e-17	31.7483	unchanged
CASKIN1	-0.21479	5.42718	-9.62448	1.12953e-18	4.96373e-17	31.7483	unchanged
ZNF780B	0.389192	7.71638	9.61653	1.19382e-18	5.23525e-17	31.6938	unchanged
RGMA	-0.355306	6.22087	-9.61264	1.22654e-18	5.36745e-17	31.6672	unchanged
NAALADL2	0.391623	5.27832	9.60715	1.27423e-18	5.55372e-17	31.6296	unchanged
MIEN1	-0.296303	7.9646	-9.60713	1.27442e-18	5.55372e-17	31.6295	unchanged
ADAMTS4	-1.05566	6.22505	-9.60517	1.29188e-18	5.61807e-17	31.6161	down
SULT1C4	0.415019	5.42823	9.60458	1.29716e-18	5.62931e-17	31.6121	unchanged
GNMT	-0.639598	4.32728	-9.5998	1.34105e-18	5.80771e-17	31.5793	down
ADRM1	-0.244926	8.03165	-9.59186	1.41714e-18	6.12452e-17	31.525	unchanged
EFHC1	0.374777	5.92929	9.59075	1.42803e-18	6.15883e-17	31.5174	unchanged
LOC100499484	0.313037	5.21113	9.58894	1.44617e-18	6.19862e-17	31.505	unchanged
CCDC180	0.313037	5.21113	9.58894	1.44617e-18	6.19862e-17	31.505	unchanged
LOC100499484.C9ORF174	0.313037	5.21113	9.58894	1.44617e-18	6.19862e-17	31.505	unchanged
TBC1D25	-0.271701	7.22649	-9.58204	1.51715e-18	6.48955e-17	31.4578	unchanged
USP11	0.290098	7.80181	9.57302	1.61516e-18	6.89463e-17	31.3962	unchanged
ZEB1	0.19623	9.13479	9.5665	1.69001e-18	7.19944e-17	31.3516	unchanged
ADD3	0.336569	8.28347	9.55612	1.81612e-18	7.72094e-17	31.2807	unchanged
RGAG1	-0.533789	4.64923	-9.55438	1.83819e-18	7.79885e-17	31.2689	down
SPNS2	-0.234331	6.21724	-9.55338	1.85098e-18	7.83719e-17	31.262	unchanged
PRMT2	0.301437	6.41445	9.54541	1.95619e-18	8.26591e-17	31.2076	unchanged
ZMYND12	0.400576	4.60137	9.54458	1.96748e-18	8.29679e-17	31.2019	unchanged
ECD	0.184813	8.62298	9.54346	1.98286e-18	8.34482e-17	31.1943	unchanged
CNIH4	-0.358008	8.1901	-9.53099	2.16183e-18	9.07968e-17	31.1092	unchanged
IGSF10	0.894644	5.09993	9.53018	2.17395e-18	9.11173e-17	31.1037	up
MCFD2	-0.344615	8.25035	-9.5299	2.17819e-18	9.11173e-17	31.1018	unchanged
SRM	-0.311064	8.34562	-9.52465	2.2589e-18	9.41842e-17	31.066	unchanged
SRCAP	-0.243278	7.81138	-9.52455	2.26053e-18	9.41842e-17	31.0652	unchanged
IL15RA	-0.395104	6.77872	-9.52287	2.28685e-18	9.50909e-17	31.0539	unchanged
TP53I11	-0.324783	6.42255	-9.5216	2.3071e-18	9.57422e-17	31.0452	unchanged
PIK3IP1	0.613688	5.93096	9.5213	2.31186e-18	9.57496e-17	31.0431	up
IFITM2	-0.50567	8.42109	-9.51285	2.45127e-18	1.01323e-16	30.9855	down
MSH2	0.370686	5.46518	9.51114	2.48047e-18	1.02327e-16	30.9738	unchanged
HNRNPAB	-0.304612	9.8274	-9.50864	2.52376e-18	1.03907e-16	30.9568	unchanged
TNIP2	-0.328637	5.68542	-9.50587	2.57267e-18	1.05712e-16	30.9379	unchanged
ECE2	-0.228296	4.73751	-9.50538	2.58131e-18	1.05859e-16	30.9346	unchanged
ALOX5AP	-0.894797	7.45559	-9.50414	2.60366e-18	1.06566e-16	30.9261	down
GSTM5	0.829156	5.69748	9.4885	2.90117e-18	1.18511e-16	30.8196	up
FBXL20	0.323938	7.43819	9.47747	3.13093e-18	1.27646e-16	30.7446	unchanged
CAMKMT	-0.318354	6.33657	-9.4715	3.26284e-18	1.32765e-16	30.704	unchanged
MAVS	-0.2477	7.23151	-9.46733	3.35834e-18	1.36385e-16	30.6756	unchanged
PRICKLE3	-0.228897	6.25924	-9.46387	3.4396e-18	1.39414e-16	30.652	unchanged
PAPD4	0.207263	8.19868	9.44527	3.91111e-18	1.58218e-16	30.5256	unchanged
TMEM254	0.399595	7.62336	9.44134	4.0185e-18	1.62248e-16	30.4989	unchanged
PLCE1	0.689648	8.42986	9.43514	4.19405e-18	1.69009e-16	30.4568	up
P2RY2	-0.552847	6.96886	-9.4316	4.29798e-18	1.72863e-16	30.4327	down
PPP6R1	-0.238953	7.20876	-9.41326	4.87735e-18	1.95788e-16	30.3083	unchanged
GATM	0.786469	7.91464	9.40772	5.06726e-18	2.03021e-16	30.2707	up
TMEM14A	0.390708	6.18221	9.40465	5.17541e-18	2.06957e-16	30.2499	unchanged
RPS19BP1	-0.253825	6.3768	-9.40347	5.21773e-18	2.0825e-16	30.2419	unchanged
ABHD11	0.311636	6.70399	9.39308	5.60483e-18	2.23273e-16	30.1714	unchanged
NR3C1	0.292176	7.61493	9.3907	5.69757e-18	2.26535e-16	30.1553	unchanged
CYP11A1	0.299591	4.24562	9.38262	6.02348e-18	2.39038e-16	30.1005	unchanged
HPCAL1	-0.276044	7.01665	-9.38148	6.07065e-18	2.40453e-16	30.0929	unchanged
ZSCAN18	0.25022	6.23472	9.37658	6.27899e-18	2.48234e-16	30.0596	unchanged
C19orf24	-0.304509	6.0557	-9.37399	6.39185e-18	2.52218e-16	30.0421	unchanged
MFHAS1	-0.301701	6.91711	-9.36654	6.72793e-18	2.64611e-16	29.9917	unchanged
ZMYM4	0.18475	8.47795	9.36647	6.73126e-18	2.64611e-16	29.9912	unchanged
DIO2	0.667436	4.37652	9.36315	6.88683e-18	2.70218e-16	29.9687	up
TRUB1	0.47444	6.83517	9.35517	7.27504e-18	2.84914e-16	29.9147	unchanged
ZFP14	0.361974	3.95113	9.34796	7.64476e-18	2.98833e-16	29.8659	unchanged
PRDM1	0.590991	5.2349	9.34466	7.8202e-18	3.05119e-16	29.8436	up
PLA2G4C	0.464271	6.14981	9.34063	8.03982e-18	3.13103e-16	29.8164	unchanged
ARAF	-0.222976	7.61511	-9.3401	8.06878e-18	3.13646e-16	29.8128	unchanged
TSPAN32	0.3229	5.89624	9.33873	8.14547e-18	3.16038e-16	29.8035	unchanged
HIF1A	-0.337202	9.34606	-9.33805	8.18315e-18	3.16911e-16	29.799	unchanged
ZNF25	0.302489	7.19683	9.33314	8.46426e-18	3.27191e-16	29.7657	unchanged
KLHL41	-0.729672	8.94359	-9.33284	8.48176e-18	3.27261e-16	29.7637	down
TMEM144	0.45735	6.53533	9.33193	8.53448e-18	3.28688e-16	29.7576	unchanged
ZDHHC15	0.410197	6.05086	9.32939	8.685e-18	3.33869e-16	29.7404	unchanged
DENND4B	-0.185006	7.14802	-9.32699	8.82903e-18	3.38781e-16	29.7242	unchanged
SPATA18	0.398562	4.99467	9.3252	8.93864e-18	3.42358e-16	29.7121	unchanged
LRRC1	0.423756	5.45048	9.32412	9.00509e-18	3.44272e-16	29.7048	unchanged
CRISPLD2	-0.617791	7.43882	-9.3162	9.50806e-18	3.62836e-16	29.6513	down
NCOA3	-0.316129	8.72948	-9.30842	1.00289e-17	3.82015e-16	29.5988	unchanged
PSME4	-0.323727	9.32818	-9.30623	1.01807e-17	3.87088e-16	29.584	unchanged
AVEN	-0.367265	6.99953	-9.30099	1.05532e-17	3.99955e-16	29.5487	unchanged
CFAP20	0.316999	8.38762	9.30094	1.05574e-17	3.99955e-16	29.5483	unchanged
FCGBP	-0.591279	4.45498	-9.28916	1.14449e-17	4.32793e-16	29.4688	down
MTURN	0.415168	6.37844	9.28745	1.15799e-17	4.37105e-16	29.4573	unchanged
EPC1	0.189574	7.20813	9.28088	1.21133e-17	4.56413e-16	29.413	unchanged
LETM1	-0.25003	7.03212	-9.27623	1.25048e-17	4.70317e-16	29.3817	unchanged
GIT1	-0.307361	7.50443	-9.26445	1.35561e-17	5.08938e-16	29.3022	unchanged
ATP6V1G2	0.441665	5.38375	9.26005	1.39703e-17	5.23548e-16	29.2726	unchanged
RSRP1	0.413645	6.59324	9.25914	1.40575e-17	5.25872e-16	29.2665	unchanged
CASD1	0.23959	8.04946	9.25573	1.43894e-17	5.37323e-16	29.2435	unchanged
LOC441259	0.220817	8.61919	9.25199	1.47623e-17	5.49293e-16	29.2184	unchanged
SSU72	-0.250958	7.28309	-9.25199	1.47625e-17	5.49293e-16	29.2183	unchanged
METTL24	0.588555	5.22627	9.24522	1.54625e-17	5.74312e-16	29.1728	up
SNCAIP	0.366599	4.60526	9.24149	1.58616e-17	5.88089e-16	29.1477	unchanged
DUSP7	-0.354033	8.30643	-9.24052	1.59668e-17	5.90941e-16	29.1412	unchanged
FAM179B	0.284384	7.59514	9.23623	1.64417e-17	6.07442e-16	29.1123	unchanged
FLOT1	-0.223454	8.40311	-9.22698	1.75148e-17	6.45943e-16	29.0501	unchanged
CCND1	0.212624	6.8648	9.22624	1.76045e-17	6.48105e-16	29.0451	unchanged
ANP32AP1	0.247661	9.37518	9.22056	1.8301e-17	6.72563e-16	29.0069	unchanged
ALOX5	-0.660013	6.22163	-9.20973	1.97058e-17	7.21974e-16	28.9342	down
BBS10	0.31386	6.50205	9.20966	1.97147e-17	7.21974e-16	28.9337	unchanged
EIF3I	-0.29175	8.68591	-9.20934	1.97579e-17	7.2229e-16	28.9316	unchanged
WDR1	-0.337401	9.45669	-9.19702	2.1492e-17	7.84307e-16	28.8488	unchanged
CCL5	0.661007	5.40524	9.19577	2.16753e-17	7.89618e-16	28.8404	up
F8	-0.536279	8.98835	-9.19314	2.20683e-17	8.02531e-16	28.8228	down
FCER1A	0.363048	4.08997	9.18852	2.27748e-17	8.26785e-16	28.7917	unchanged
LRRC59	-0.484218	8.21103	-9.18726	2.29715e-17	8.32476e-16	28.7833	unchanged
NREP	0.70527	8.13058	9.18336	2.35901e-17	8.53415e-16	28.7571	up
CTDNEP1	-0.233761	7.46111	-9.17548	2.48913e-17	8.9893e-16	28.7043	unchanged
SLC40A1	0.551893	8.00561	9.1745	2.50589e-17	9.03419e-16	28.6977	up
VPS4A	-0.184597	7.60563	-9.1741	2.51267e-17	9.043e-16	28.6951	unchanged
ALDH6A1	0.284822	6.79405	9.16664	2.64385e-17	9.48243e-16	28.645	unchanged
BBOF1	0.284822	6.79405	9.16664	2.64385e-17	9.48243e-16	28.645	unchanged
KIF13A	0.364823	8.39522	9.16066	2.75378e-17	9.85978e-16	28.6049	unchanged
PCNT	-0.51835	6.83065	-9.15876	2.78959e-17	9.97087e-16	28.5922	down
SLC29A2	-0.389868	6.79844	-9.1583	2.79829e-17	9.98486e-16	28.5891	unchanged
CETN2	0.248287	8.23621	9.15805	2.80317e-17	9.98522e-16	28.5874	unchanged
LAPTM5	-0.864899	8.07924	-9.15544	2.85344e-17	1.0147e-15	28.5699	down
KCNJ11	-0.379119	5.06869	-9.1531	2.8992e-17	1.02922e-15	28.5543	unchanged
TMEM11	-0.26215	5.72367	-9.15106	2.93973e-17	1.04183e-15	28.5406	unchanged
ZBTB37	0.338468	6.19126	9.14971	2.96685e-17	1.04966e-15	28.5316	unchanged
S100A9	-0.7027	6.41189	-9.14861	2.98914e-17	1.05576e-15	28.5242	down
FOXJ2	-0.213334	7.59722	-9.1466	3.03037e-17	1.06851e-15	28.5107	unchanged
SPTSSA	-0.283579	5.78038	-9.13946	3.18132e-17	1.11985e-15	28.4629	unchanged
PARD3	-0.329331	7.48246	-9.13875	3.19662e-17	1.12071e-15	28.4582	unchanged
SRBD1	0.26988	6.94608	9.13866	3.19852e-17	1.12071e-15	28.4576	unchanged
ZNF518A	0.270297	6.601	9.1386	3.19988e-17	1.12071e-15	28.4572	unchanged
HEMK1	0.250171	5.889	9.13278	3.3292e-17	1.16405e-15	28.4182	unchanged
TCEA2	0.344937	6.90632	9.13046	3.38218e-17	1.1806e-15	28.4027	unchanged
MEG3	0.499596	5.78171	9.1197	3.63879e-17	1.26769e-15	28.3308	unchanged
SLC11A1	-0.788894	5.3031	-9.1195	3.64383e-17	1.26769e-15	28.3294	down
GTF2IRD1	-0.406763	6.64566	-9.11442	3.77169e-17	1.30999e-15	28.2955	unchanged
RABGAP1L	0.494045	6.94348	9.10463	4.03127e-17	1.39664e-15	28.23	unchanged
PRCC	-0.229039	7.88126	-9.10451	4.03457e-17	1.39664e-15	28.2292	unchanged
FAM222B	-0.246462	7.48008	-9.1028	4.08153e-17	1.41056e-15	28.2178	unchanged
TRIM45	0.464369	5.86735	9.10036	4.14965e-17	1.43173e-15	28.2015	unchanged
PLIN2	-0.782736	8.10461	-9.09655	4.25854e-17	1.46688e-15	28.176	down
SLC7A1	-0.777511	7.05611	-9.0892	4.47627e-17	1.53934e-15	28.127	down
LOC285847	-0.839077	9.433	-9.06727	5.19433e-17	1.7804e-15	27.9806	down
FKBP5	-0.839077	9.433	-9.06727	5.19433e-17	1.7804e-15	27.9806	down
FAM102B	0.506236	5.585	9.06622	5.23165e-17	1.79025e-15	27.9736	up
TIMP4	-0.766749	8.569	-9.06462	5.28865e-17	1.8068e-15	27.9629	down
EI24	-0.245387	9.0936	-9.06391	5.31409e-17	1.81252e-15	27.9582	unchanged
RNF167	-0.211484	7.39841	-9.06231	5.37189e-17	1.82925e-15	27.9476	unchanged
CD38	-0.624253	6.31115	-9.06125	5.41096e-17	1.83955e-15	27.9404	down
PITPNC1	-0.438498	7.6804	-9.06015	5.45114e-17	1.8502e-15	27.9332	unchanged
METTL22	-0.285603	6.66467	-9.05517	5.63849e-17	1.91068e-15	27.8999	unchanged
PPIL4	0.228783	6.8215	9.05318	5.71507e-17	1.93349e-15	27.8867	unchanged
SLC2A1	-0.593785	8.67713	-9.0524	5.74528e-17	1.94056e-15	27.8815	down
AHSA2	0.310848	6.58261	9.04956	5.85675e-17	1.97502e-15	27.8626	unchanged
RICTOR	0.352215	8.5919	9.047	5.95906e-17	2.00628e-15	27.8455	unchanged
LINC00680	0.228159	7.20625	9.04496	6.04225e-17	2.03101e-15	27.8319	unchanged
MDFIC	0.298895	7.44985	9.04331	6.10983e-17	2.05043e-15	27.821	unchanged
ANKRD27	-0.214445	6.9287	-9.03811	6.3292e-17	2.12064e-15	27.7863	unchanged
DDX17	0.204957	10.0614	9.03607	6.41722e-17	2.14668e-15	27.7727	unchanged
IL17RA	-0.367053	6.82364	-9.03444	6.48815e-17	2.16694e-15	27.7619	unchanged
CRHBP	0.626846	4.95735	9.02994	6.68898e-17	2.23044e-15	27.7319	up
IRAK1	-0.317255	5.9446	-9.02899	6.73186e-17	2.24116e-15	27.7256	unchanged
KRAS	-0.345697	6.55391	-9.02856	6.75155e-17	2.24414e-15	27.7227	unchanged
CPXM2	0.681033	5.24686	9.02101	7.10537e-17	2.35799e-15	27.6725	up
PREX1	-0.409398	6.39233	-9.01966	7.17058e-17	2.37585e-15	27.6635	unchanged
PLSCR3	-0.240093	6.86357	-9.01773	7.26477e-17	2.40324e-15	27.6507	unchanged
PIWIL4	0.331796	4.76333	9.01729	7.28637e-17	2.40658e-15	27.6478	unchanged
IFI44	0.518114	5.92547	9.01699	7.30103e-17	2.40761e-15	27.6458	up
MX1	0.551246	5.75038	9.01078	7.6146e-17	2.50705e-15	27.6044	up
MYLIP	0.320665	6.94416	9.00995	7.65717e-17	2.5171e-15	27.5989	unchanged
STRN4	-0.194367	7.55066	-9.00717	7.80256e-17	2.56086e-15	27.5804	unchanged
MTFP1	-0.449139	5.17862	-9.00555	7.88813e-17	2.58488e-15	27.5697	unchanged
HMGN1	0.218392	6.79486	9.00256	8.04911e-17	2.6335e-15	27.5498	unchanged
PPP1CC	-0.27581	10.6435	-9.00223	8.06745e-17	2.63537e-15	27.5476	unchanged
THYN1	0.256437	6.96159	9.00169	8.09709e-17	2.64092e-15	27.544	unchanged
SDCCAG3	-0.291656	5.29624	-8.99891	8.25036e-17	2.68671e-15	27.5255	unchanged
SIGLEC16	-0.45544	4.56719	-8.99503	8.46944e-17	2.75375e-15	27.4998	unchanged
IFT43	0.301875	6.21358	8.99182	8.6553e-17	2.80981e-15	27.4784	unchanged
OMD	0.876333	6.54153	8.9908	8.71521e-17	2.82486e-15	27.4716	up
VIPAS39	0.254181	7.15176	8.98822	8.86802e-17	2.86994e-15	27.4545	unchanged
IFT80	0.348975	6.54579	8.9796	9.3998e-17	3.03733e-15	27.3973	unchanged
CSNK1G2	-0.244861	7.27279	-8.96686	1.0243e-16	3.30468e-15	27.3128	unchanged
SH3GLB1	-0.23934	8.99329	-8.96073	1.06759e-16	3.43562e-15	27.2721	unchanged
COG6	0.295599	7.52297	8.96064	1.06818e-16	3.43562e-15	27.2715	unchanged
CCNG2	0.404183	6.03905	8.95501	1.10953e-16	3.56312e-15	27.2342	unchanged
PPWD1	0.226261	7.89591	8.94783	1.16453e-16	3.73401e-15	27.1866	unchanged
IL34	0.343402	6.13315	8.94706	1.17063e-16	3.74782e-15	27.1815	unchanged
CDV3	-0.230641	9.34136	-8.94614	1.1779e-16	3.76531e-15	27.1754	unchanged
PLCB4	0.460637	7.66851	8.94109	1.21863e-16	3.88954e-15	27.142	unchanged
RASL11B	0.766989	5.86025	8.93902	1.23575e-16	3.93818e-15	27.1282	up
TCOF1	-0.188577	5.94046	-8.93824	1.24223e-16	3.9528e-15	27.1231	unchanged
SCAP	-0.227199	7.09377	-8.93413	1.27714e-16	4.0577e-15	27.0958	unchanged
SAMHD1	-0.312483	6.17951	-8.92677	1.34205e-16	4.24834e-15	27.0471	unchanged
TLDC2	-0.312483	6.17951	-8.92677	1.34205e-16	4.24834e-15	27.0471	unchanged
HLA.DPB1	0.554153	9.1099	8.92663	1.34325e-16	4.24834e-15	27.0462	up
PCOLCE2	0.450974	7.26011	8.92076	1.39741e-16	4.41294e-15	27.0073	unchanged
DDX58	0.416218	6.35444	8.91929	1.41126e-16	4.44994e-15	26.9976	unchanged
MAPK10	0.67287	6.02133	8.9167	1.43614e-16	4.52157e-15	26.9804	up
KIF22	0.239932	5.83653	8.90493	1.55438e-16	4.88647e-15	26.9026	unchanged
CARNS1	0.291174	5.70676	8.90268	1.57808e-16	4.95352e-15	26.8878	unchanged
CXCL12	0.516004	8.80756	8.90083	1.5978e-16	5.00789e-15	26.8756	up
COASY	-0.22153	6.04174	-8.89468	1.66525e-16	5.21147e-15	26.8349	unchanged
YPEL2	0.400336	8.02221	8.893	1.68423e-16	5.26296e-15	26.8238	unchanged
CENPC	0.281152	6.70171	8.89247	1.69024e-16	5.27384e-15	26.8203	unchanged
PVR	-0.571168	8.1003	-8.8852	1.77483e-16	5.52954e-15	26.7722	down
BBS2	0.460524	7.68772	8.881	1.82558e-16	5.67915e-15	26.7445	unchanged
TTLL7	0.497874	6.27714	8.87021	1.96272e-16	6.0967e-15	26.6733	unchanged
CCDC191	0.282181	3.88371	8.86078	2.09097e-16	6.48543e-15	26.6111	unchanged
CRBN	0.270669	8.32448	8.85814	2.12822e-16	6.59115e-15	26.5937	unchanged
SLC4A4	0.443907	8.31965	8.85527	2.16965e-16	6.70953e-15	26.5747	unchanged
RHOD	-0.462554	7.65885	-8.84988	2.24939e-16	6.94583e-15	26.5393	unchanged
EIF4EBP1	-0.353929	6.10854	-8.84941	2.25658e-16	6.95775e-15	26.5361	unchanged
LOC100130927	0.359336	6.69259	8.84739	2.28734e-16	7.03181e-15	26.5228	unchanged
BPHL	0.359336	6.69259	8.84739	2.28734e-16	7.03181e-15	26.5228	unchanged
DMC1	0.223978	2.93231	8.84647	2.3014e-16	7.06463e-15	26.5168	unchanged
VASP	-0.362534	6.4353	-8.84451	2.33185e-16	7.14759e-15	26.5039	unchanged
TSPAN13	-0.4308	7.06351	-8.84068	2.39254e-16	7.32286e-15	26.4786	unchanged
ZRANB3	0.264448	4.91761	8.84009	2.40193e-16	7.33951e-15	26.4747	unchanged
DPYSL3	0.574025	6.85052	8.8399	2.40501e-16	7.33951e-15	26.4735	up
ESRRA	-0.330743	7.00731	-8.82421	2.67157e-16	8.11444e-15	26.3701	unchanged
IGF2BP2	-0.343753	6.55955	-8.82417	2.67222e-16	8.11444e-15	26.3699	unchanged
SLCO2A1	-0.725916	7.77729	-8.82406	2.67423e-16	8.11444e-15	26.3692	down
KCNMB2	0.575296	4.85028	8.82405	2.67449e-16	8.11444e-15	26.3691	up
C1QTNF3.AMACR	0.315549	5.48539	8.82114	2.72695e-16	8.25494e-15	26.35	unchanged
ZNF83	0.360301	6.24948	8.82105	2.72871e-16	8.25494e-15	26.3493	unchanged
ATAD3A	-0.194068	5.73305	-8.81985	2.75068e-16	8.30937e-15	26.3415	unchanged
HIP1R	-0.272204	5.66892	-8.81668	2.80963e-16	8.47518e-15	26.3206	unchanged
FAM127B	-0.248282	8.60511	-8.81199	2.89924e-16	8.73285e-15	26.2897	unchanged
HEG1	0.302346	9.68969	8.81172	2.90447e-16	8.736e-15	26.288	unchanged
FGF1	0.574729	7.80925	8.80982	2.9417e-16	8.83525e-15	26.2754	up
ERGIC1	-0.219301	8.15923	-8.8078	2.98166e-16	8.9424e-15	26.2622	unchanged
ARHGDIA	-0.390994	7.57633	-8.80755	2.98654e-16	8.94421e-15	26.2606	unchanged
TLR3	0.439468	6.53684	8.80508	3.03646e-16	9.08066e-15	26.2443	unchanged
FPR1	-0.639505	5.01727	-8.80459	3.04644e-16	9.09748e-15	26.2411	down
CCR1	-0.774045	4.92387	-8.80033	3.13447e-16	9.347e-15	26.213	down
ACAD10	0.412086	6.36803	8.79909	3.16053e-16	9.41124e-15	26.2049	unchanged
ARHGAP19	0.224281	5.99178	8.7963	3.21997e-16	9.5746e-15	26.1866	unchanged
JAM2	0.413522	8.63638	8.79551	3.23706e-16	9.61173e-15	26.1814	unchanged
USP51	0.28212	5.04782	8.79287	3.2947e-16	9.76897e-15	26.164	unchanged
ANP32E	0.360234	6.02568	8.79078	3.34106e-16	9.89237e-15	26.1503	unchanged
TMED5	-0.378406	8.73876	-8.78865	3.38893e-16	1.00199e-14	26.1363	unchanged
ATP1B2	0.447431	6.28792	8.78802	3.40327e-16	1.00481e-14	26.1322	unchanged
B4GALT3	-0.266047	7.1967	-8.78545	3.46213e-16	1.02074e-14	26.1153	unchanged
ZNF546	0.285505	4.64636	8.77643	3.67711e-16	1.08259e-14	26.0561	unchanged
SVEP1	0.688222	6.62132	8.77555	3.69875e-16	1.08743e-14	26.0503	up
ERCC6	0.200854	7.2389	8.77419	3.73242e-16	1.09425e-14	26.0414	unchanged
PGBD3	0.200854	7.2389	8.77419	3.73242e-16	1.09425e-14	26.0414	unchanged
UFL1	0.220944	7.80977	8.77274	3.76878e-16	1.10336e-14	26.0319	unchanged
EIF2D	0.224462	6.98563	8.77069	3.82081e-16	1.11702e-14	26.0184	unchanged
EIF2AK2	0.288863	7.49349	8.76142	4.06456e-16	1.18662e-14	25.9576	unchanged
PEA15	-0.220289	10.6104	-8.75755	4.17089e-16	1.21597e-14	25.9322	unchanged
ZBED4	-0.326397	5.72834	-8.75728	4.17848e-16	1.21648e-14	25.9304	unchanged
ANPEP	-0.852681	5.72285	-8.7474	4.46304e-16	1.29751e-14	25.8657	down
SKA2	0.308521	8.11088	8.74713	4.47091e-16	1.29799e-14	25.8639	unchanged
MORN4	0.365934	5.18993	8.74179	4.63316e-16	1.34323e-14	25.8289	unchanged
EIF2B4	-0.214817	7.44577	-8.73914	4.71562e-16	1.36524e-14	25.8116	unchanged
CDC26	-0.274505	7.44036	-8.73697	4.7842e-16	1.38317e-14	25.7974	unchanged
ORC3	0.280282	8.06609	8.73676	4.79081e-16	1.38317e-14	25.796	unchanged
PDGFRB	-0.455962	8.43662	-8.73611	4.81169e-16	1.38718e-14	25.7917	unchanged
LOC100289511	0.294452	9.21199	8.73571	4.82461e-16	1.38718e-14	25.7891	unchanged
SRSF5	0.294452	9.21199	8.73571	4.82461e-16	1.38718e-14	25.7891	unchanged
UBE2Q1	-0.182263	8.55674	-8.73512	4.84366e-16	1.38879e-14	25.7852	unchanged
THAP9.AS1	0.175212	9.89803	8.73492	4.85017e-16	1.38879e-14	25.7839	unchanged
SEC31A	0.175212	9.89803	8.73492	4.85017e-16	1.38879e-14	25.7839	unchanged
LANCL1	0.302724	8.52352	8.73134	4.96697e-16	1.42028e-14	25.7605	unchanged
ZSCAN26	0.285743	6.36863	8.73094	4.98022e-16	1.42212e-14	25.7579	unchanged
TMEM70	-0.392308	6.22659	-8.72781	5.08531e-16	1.45015e-14	25.7374	unchanged
ICA1L	0.33991	5.57542	8.72546	5.16559e-16	1.47103e-14	25.722	unchanged
PIK3C2A	-0.216678	9.12589	-8.72405	5.21428e-16	1.48287e-14	25.7128	unchanged
ZNF738	0.299765	5.75833	8.72369	5.22659e-16	1.48435e-14	25.7104	unchanged
UBIAD1	-0.261093	7.04745	-8.72259	5.26524e-16	1.4933e-14	25.7032	unchanged
GNA14	0.555247	4.76872	8.71931	5.38118e-16	1.52411e-14	25.6818	up
KPNA5	0.304464	5.86636	8.7174	5.45004e-16	1.54152e-14	25.6693	unchanged
MPV17L2	-0.337159	7.25335	-8.71561	5.51536e-16	1.55788e-14	25.6576	unchanged
KLHL2	-0.315521	5.79134	-8.71503	5.5368e-16	1.56183e-14	25.6538	unchanged
IRF2BPL	-0.298675	6.73756	-8.71442	5.55923e-16	1.56604e-14	25.6498	unchanged
SLC10A3	-0.228103	6.01924	-8.71241	5.63431e-16	1.58505e-14	25.6366	unchanged
C22orf46	0.334221	5.63817	8.70881	5.77065e-16	1.62122e-14	25.6131	unchanged
TUBG1	-0.300408	9.61018	-8.70597	5.88103e-16	1.65001e-14	25.5945	unchanged
SLC35C1	-0.344695	5.6849	-8.70208	6.03503e-16	1.69094e-14	25.5691	unchanged
TNXB	0.309765	7.65908	8.69898	6.16079e-16	1.72387e-14	25.5488	unchanged
JAGN1	-0.310452	6.34763	-8.69802	6.20002e-16	1.73252e-14	25.5426	unchanged
TMEM232	0.44671	5.03029	8.69769	6.21382e-16	1.73405e-14	25.5404	unchanged
UNC80	0.251513	3.91829	8.69623	6.2744e-16	1.74862e-14	25.5308	unchanged
CPAMD8	-0.518058	5.96788	-8.69406	6.3654e-16	1.77162e-14	25.5167	down
ITGA7	-0.363512	8.81017	-8.69074	6.50761e-16	1.80879e-14	25.495	unchanged
APBB1	-0.302307	6.06818	-8.68574	6.72751e-16	1.86742e-14	25.4623	unchanged
RARRES1	-0.963992	5.61739	-8.68333	6.83582e-16	1.89496e-14	25.4466	down
GTF3A	-0.218808	8.09823	-8.68	6.98869e-16	1.93277e-14	25.4249	unchanged
ZNF627	0.273026	5.89463	8.67996	6.99071e-16	1.93277e-14	25.4246	unchanged
C4orf36	0.282856	3.71314	8.66032	7.96407e-16	2.19897e-14	25.2965	unchanged
DEGS1	-0.321876	8.18769	-8.65556	8.2196e-16	2.26652e-14	25.2654	unchanged
ADAMTSL3	0.375912	6.77736	8.65305	8.3578e-16	2.30159e-14	25.2491	unchanged
GFPT2	-0.885601	6.6222	-8.64918	8.57497e-16	2.35829e-14	25.2238	down
CTDSP1	-0.175336	7.72262	-8.64827	8.62696e-16	2.36946e-14	25.2179	unchanged
HMGCL	0.321412	6.18738	8.64769	8.66035e-16	2.37551e-14	25.2141	unchanged
ZNF528	0.269895	6.89067	8.6466	8.72283e-16	2.38951e-14	25.207	unchanged
FAM188A	0.20337	6.55101	8.64585	8.76634e-16	2.39546e-14	25.2022	unchanged
MXRA8	0.418406	7.88567	8.64583	8.76752e-16	2.39546e-14	25.202	unchanged
CTSF	0.39337	6.76472	8.64382	8.88537e-16	2.42449e-14	25.1889	unchanged
PODN	0.703863	7.96766	8.64351	8.90325e-16	2.42619e-14	25.1869	up
TXNRD1	-0.560513	7.85822	-8.64323	8.92003e-16	2.4276e-14	25.1851	down
KLF3	-0.298114	8.03801	-8.64268	8.95224e-16	2.43319e-14	25.1815	unchanged
MMP16	0.417663	4.47469	8.63975	9.12826e-16	2.47781e-14	25.1624	unchanged
FAM13A	0.376213	6.69078	8.63491	9.42571e-16	2.55522e-14	25.1309	unchanged
POLH	0.204456	6.80477	8.63217	9.59794e-16	2.59854e-14	25.1131	unchanged
GRB14	-0.510189	5.94142	-8.62795	9.86997e-16	2.66873e-14	25.0856	down
BTN3A3	0.367747	6.0908	8.626	9.99869e-16	2.70003e-14	25.0729	unchanged
SSC5D	0.235908	5.06918	8.62567	1.00203e-15	2.70238e-14	25.0708	unchanged
CYP4Z1	-0.599165	3.88418	-8.62457	1.0094e-15	2.71872e-14	25.0636	down
ZNF273	0.241082	5.56617	8.6216	1.02938e-15	2.76898e-14	25.0443	unchanged
FAM167B	-0.419985	5.11689	-8.61832	1.05199e-15	2.82617e-14	25.023	unchanged
CSAD	0.361718	6.35291	8.61731	1.05907e-15	2.84152e-14	25.0164	unchanged
GATSL2	-0.527294	7.92093	-8.61683	1.06245e-15	2.84416e-14	25.0132	down
EPHB4	-0.296793	6.9457	-8.61678	1.06278e-15	2.84416e-14	25.0129	unchanged
GOLGA8IP	0.24701	5.6713	8.61512	1.07455e-15	2.87197e-14	25.0021	unchanged
CACNB1	-0.388011	5.79563	-8.61234	1.09445e-15	2.92142e-14	24.9841	unchanged
CLPP	-0.189037	7.04386	-8.6118	1.09838e-15	2.92816e-14	24.9806	unchanged
ARMCX2	0.321576	5.31413	8.61074	1.10611e-15	2.94501e-14	24.9737	unchanged
LRCH4	-0.196833	5.95474	-8.60934	1.11643e-15	2.96492e-14	24.9645	unchanged
SAP25	-0.196833	5.95474	-8.60934	1.11643e-15	2.96492e-14	24.9645	unchanged
FZD5	-0.286281	5.92594	-8.60695	1.13417e-15	3.00821e-14	24.949	unchanged
ALDH9A1	0.248052	7.80472	8.60476	1.15073e-15	3.04827e-14	24.9348	unchanged
HMG20A	0.215775	7.69668	8.60377	1.15834e-15	3.06454e-14	24.9283	unchanged
WDR5	-0.217576	6.79692	-8.59337	1.24072e-15	3.27834e-14	24.8608	unchanged
NME5	0.450807	4.85577	8.59201	1.25192e-15	3.30373e-14	24.852	unchanged
CENPV	-0.437922	5.49043	-8.58774	1.28781e-15	3.39415e-14	24.8242	unchanged
IRX4	-0.339959	5.48306	-8.58424	1.31789e-15	3.46907e-14	24.8015	unchanged
ZC3H13	0.232454	7.45377	8.58357	1.32375e-15	3.48009e-14	24.7972	unchanged
ITGBL1	0.65081	5.57476	8.58248	1.33333e-15	3.50088e-14	24.7901	up
SMIM12	-0.249422	6.47139	-8.58065	1.34956e-15	3.53904e-14	24.7782	unchanged
SEC61A1	-0.327379	9.18954	-8.57814	1.37212e-15	3.59368e-14	24.7619	unchanged
C6orf106	-0.333362	8.68263	-8.57607	1.39098e-15	3.6385e-14	24.7485	unchanged
OAS1	0.534002	5.96888	8.57363	1.41359e-15	3.69302e-14	24.7326	up
RNF170	0.273689	6.797	8.57165	1.43217e-15	3.73689e-14	24.7198	unchanged
OSBP2	0.375172	5.39654	8.56941	1.45346e-15	3.78772e-14	24.7053	unchanged
DYNC2LI1	0.255411	4.93111	8.55312	1.61839e-15	4.21225e-14	24.5997	unchanged
NACC2	-0.276385	7.28062	-8.55247	1.62531e-15	4.22499e-14	24.5955	unchanged
TPCN1	0.532607	9.17714	8.55177	1.63292e-15	4.239e-14	24.5909	up
ATP1B3	-0.712425	6.94902	-8.55159	1.63476e-15	4.239e-14	24.5898	down
PDGFC	0.286872	6.31353	8.55133	1.63765e-15	4.24122e-14	24.5881	unchanged
BCL2L13	-0.257797	8.46344	-8.55045	1.64716e-15	4.26057e-14	24.5824	unchanged
PEX1	0.305008	7.59365	8.54807	1.67325e-15	4.32269e-14	24.567	unchanged
RHNO1	0.314148	6.48594	8.54588	1.69752e-15	4.37998e-14	24.5528	unchanged
LDOC1L	-0.227335	6.70581	-8.54021	1.76211e-15	4.54102e-14	24.5161	unchanged
EHD1	-0.21935	6.33327	-8.53997	1.76495e-15	4.54272e-14	24.5145	unchanged
MPDU1	-0.375569	7.47843	-8.53862	1.78071e-15	4.57765e-14	24.5058	unchanged
PMS2P9	0.214253	8.60563	8.53804	1.78756e-15	4.58962e-14	24.502	unchanged
TM7SF3	0.280579	7.68719	8.53719	1.79761e-15	4.60974e-14	24.4965	unchanged
KIT	0.556118	5.13956	8.533	1.8479e-15	4.73288e-14	24.4694	up
TGFBR2	-0.241936	9.68543	-8.52904	1.89665e-15	4.85179e-14	24.4438	unchanged
MCOLN1	-0.268041	7.80876	-8.52049	2.00653e-15	5.1266e-14	24.3885	unchanged
EDA2R	0.63072	5.43808	8.51789	2.04117e-15	5.20872e-14	24.3717	up
FTSJ1	-0.283304	6.08299	-8.51715	2.05112e-15	5.22772e-14	24.3669	unchanged
NSMF	-0.353096	5.99452	-8.51568	2.07107e-15	5.27213e-14	24.3574	unchanged
SCAF11	0.192816	8.0401	8.51333	2.1033e-15	5.34767e-14	24.3422	unchanged
ADAMTS15	-0.533586	6.16981	-8.51184	2.12401e-15	5.39375e-14	24.3326	down
ATP13A2	-0.261567	6.16537	-8.50763	2.18362e-15	5.53838e-14	24.3054	unchanged
ALMS1	0.24598	6.571	8.50511	2.2202e-15	5.62434e-14	24.2891	unchanged
PPP1R14B	-0.392813	7.76178	-8.50382	2.2391e-15	5.66534e-14	24.2808	unchanged
ALDH1A2	0.428211	5.39306	8.50282	2.2538e-15	5.69562e-14	24.2743	unchanged
IL17RB	-0.458509	3.79454	-8.50056	2.28752e-15	5.77385e-14	24.2597	unchanged
EFCAB6	0.258718	4.17704	8.49889	2.31277e-15	5.83052e-14	24.249	unchanged
BTN3A2	0.472868	5.44333	8.49375	2.39234e-15	6.02384e-14	24.2157	unchanged
S100A3	-0.452299	3.46707	-8.49116	2.4334e-15	6.11985e-14	24.199	unchanged
PRIMA1	-0.350505	5.22678	-8.4906	2.44233e-15	6.13492e-14	24.1954	unchanged
STRAP	-0.216975	8.19596	-8.48481	2.53706e-15	6.36522e-14	24.158	unchanged
LRRC32	-0.459775	7.52254	-8.48318	2.56422e-15	6.42564e-14	24.1476	unchanged
CX3CR1	0.515098	4.23815	8.48238	2.57774e-15	6.45177e-14	24.1424	up
BOD1L1	0.190636	7.01858	8.48212	2.58227e-15	6.45537e-14	24.1407	unchanged
RRP36	-0.294456	5.86262	-8.47311	2.73961e-15	6.8405e-14	24.0826	unchanged
CAMTA1	0.255603	5.80498	8.46705	2.85062e-15	7.10918e-14	24.0436	unchanged
FAM216B	0.581715	3.3561	8.46637	2.86343e-15	7.13262e-14	24.0392	up
TUBB4B	-0.218659	7.90521	-8.46606	2.86922e-15	7.13851e-14	24.0372	unchanged
DPP9	-0.250694	7.44262	-8.46244	2.9383e-15	7.30167e-14	24.0138	unchanged
C20orf194	0.265491	8.09046	8.46135	2.95929e-15	7.3451e-14	24.0068	unchanged
ZKSCAN1	0.199925	6.0951	8.46097	2.96662e-15	7.35453e-14	24.0044	unchanged
SLC25A13	-0.306484	7.10785	-8.44997	3.18854e-15	7.88602e-14	23.9335	unchanged
GOLGA8N	0.289586	6.62979	8.44997	3.18856e-15	7.88602e-14	23.9335	unchanged
COA5	0.276531	6.39937	8.4397	3.41037e-15	8.42463e-14	23.8675	unchanged
SMCHD1	0.212238	8.13052	8.4377	3.45545e-15	8.5259e-14	23.8546	unchanged
TCF4	0.244534	9.24531	8.43359	3.54981e-15	8.74836e-14	23.8281	unchanged
RHOG	-0.253349	7.7015	-8.43314	3.56015e-15	8.76352e-14	23.8252	unchanged
FARSA	-0.203731	7.83286	-8.4324	3.57748e-15	8.79579e-14	23.8205	unchanged
MICALL1	-0.218417	5.77854	-8.43099	3.61066e-15	8.86693e-14	23.8114	unchanged
CYP4B1	-1.14487	7.24898	-8.42896	3.65899e-15	8.97506e-14	23.7983	down
RAF1	-0.194723	9.5786	-8.42675	3.71222e-15	9.09495e-14	23.7842	unchanged
OSGIN1	-0.308006	5.24703	-8.42532	3.74722e-15	9.16993e-14	23.7749	unchanged
NUDT4	-0.36164	9.19197	-8.42486	3.75852e-15	9.18682e-14	23.772	unchanged
ADGRD1	-0.523539	8.03577	-8.42439	3.77014e-15	9.20444e-14	23.7689	down
CDK2AP2	-0.418596	6.79045	-8.42402	3.77927e-15	9.21594e-14	23.7666	unchanged
ZNF594	0.362942	6.46679	8.42328	3.79758e-15	9.24979e-14	23.7618	unchanged
MYOF	0.486598	8.24759	8.42045	3.86847e-15	9.41148e-14	23.7437	unchanged
CACNA2D2	0.367963	4.97413	8.4084	4.18579e-15	1.01716e-13	23.6662	unchanged
IL10	-0.392937	3.83015	-8.40798	4.19719e-15	1.01875e-13	23.6636	unchanged
WLS	0.313644	8.86149	8.40637	4.24152e-15	1.02831e-13	23.6532	unchanged
PEX12	0.381786	6.20773	8.40485	4.28406e-15	1.03742e-13	23.6434	unchanged
MEIS1	-0.440582	7.69219	-8.39981	4.42758e-15	1.07093e-13	23.6111	unchanged
ZC2HC1A	0.324527	6.98323	8.39864	4.46154e-15	1.0779e-13	23.6036	unchanged
EDEM2	-0.34534	6.30323	-8.39584	4.5439e-15	1.09652e-13	23.5856	unchanged
KRI1	-0.212837	6.36058	-8.39456	4.58201e-15	1.10445e-13	23.5774	unchanged
PROSER1	-0.221425	7.84213	-8.39406	4.59679e-15	1.10673e-13	23.5742	unchanged
FRMD4B	0.5246	7.52394	8.39311	4.62554e-15	1.11237e-13	23.5681	up
SNAPC2	-0.228269	5.87776	-8.39279	4.63528e-15	1.11343e-13	23.5661	unchanged
ING4	0.272916	7.01837	8.39247	4.64486e-15	1.11445e-13	23.564	unchanged
ZNF14	0.295033	4.78737	8.39058	4.70264e-15	1.12701e-13	23.5519	unchanged
SEZ6L	0.333883	4.51333	8.38813	4.77836e-15	1.14385e-13	23.5362	unchanged
COG7	0.181345	6.18557	8.38613	4.84117e-15	1.15756e-13	23.5234	unchanged
ANP32A	0.192463	7.01605	8.37623	5.16434e-15	1.23341e-13	23.4599	unchanged
SERPINB8	-0.722693	5.97713	-8.37377	5.24807e-15	1.25198e-13	23.4441	down
CBS	-0.558503	6.00185	-8.37149	5.32672e-15	1.26929e-13	23.4295	down
PRR13	-0.242479	7.19695	-8.37093	5.346e-15	1.27243e-13	23.426	unchanged
KIAA1107	0.563999	6.77852	8.36788	5.4535e-15	1.29654e-13	23.4064	up
RYR3	0.204535	3.53169	8.36144	5.68736e-15	1.3506e-13	23.3652	unchanged
HMGB2	0.342512	5.75232	8.36053	5.72117e-15	1.35709e-13	23.3593	unchanged
ZNF135	0.259477	5.99032	8.35936	5.76496e-15	1.36592e-13	23.3519	unchanged
DOCK1	0.220379	7.37077	8.35714	5.84916e-15	1.3843e-13	23.3376	unchanged
ARL2BP	-0.242505	9.08848	-8.3557	5.90404e-15	1.39571e-13	23.3285	unchanged
GPR174	0.426826	3.45494	8.35407	5.96735e-15	1.40908e-13	23.318	unchanged
GABPB2	0.298546	6.35618	8.35368	5.98252e-15	1.41106e-13	23.3155	unchanged
METTL14	0.2034	7.39511	8.35267	6.022e-15	1.41877e-13	23.309	unchanged
PEX3	0.286425	6.65329	8.34849	6.1883e-15	1.45631e-13	23.2823	unchanged
FXR2	-0.247316	8.81323	-8.34344	6.3953e-15	1.50333e-13	23.25	unchanged
RXRA	-0.25626	7.4359	-8.34082	6.50497e-15	1.52739e-13	23.2333	unchanged
MKS1	0.251817	5.02047	8.34049	6.51903e-15	1.52897e-13	23.2311	unchanged
SLC38A6	0.364703	6.02309	8.33536	6.74039e-15	1.57911e-13	23.1984	unchanged
EHHADH	0.490357	5.98615	8.33496	6.75794e-15	1.58145e-13	23.1958	unchanged
ZRANB2	0.211338	8.20905	8.33329	6.83213e-15	1.59702e-13	23.1851	unchanged
GOLIM4	0.241652	9.49651	8.3331	6.84023e-15	1.59712e-13	23.1839	unchanged
CARF	0.384723	6.05809	8.32594	7.16664e-15	1.67147e-13	23.1381	unchanged
RUFY2	0.206966	6.35454	8.32437	7.24018e-15	1.68674e-13	23.1281	unchanged
PFN4	0.253531	4.68366	8.32307	7.30182e-15	1.6992e-13	23.1198	unchanged
EMC6	-0.270316	6.05055	-8.32268	7.32009e-15	1.70156e-13	23.1173	unchanged
TARBP1	0.291594	5.9141	8.32	7.4487e-15	1.72952e-13	23.1002	unchanged
C16orf62	0.206778	7.1146	8.31392	7.74916e-15	1.79729e-13	23.0614	unchanged
PLIN3	-0.418463	6.39799	-8.31175	7.85939e-15	1.82083e-13	23.0475	unchanged
TMEM8B	0.27421	5.83855	8.3111	7.89231e-15	1.82643e-13	23.0434	unchanged
TFCP2	0.23094	6.94901	8.31004	7.94719e-15	1.8371e-13	23.0366	unchanged
SIPA1	-0.193195	6.09451	-8.30664	8.12463e-15	1.87603e-13	23.015	unchanged
CATSPERB	-0.405474	3.47899	-8.30294	8.32241e-15	1.91958e-13	22.9913	unchanged
P3H3	0.229389	5.10578	8.30274	8.33298e-15	1.9199e-13	22.9901	unchanged
JPH1	-0.53888	7.63302	-8.3025	8.34629e-15	1.92084e-13	22.9885	down
TK2	0.280446	6.70434	8.30099	8.42855e-15	1.93764e-13	22.9789	unchanged
TSPAN9	0.46493	7.77533	8.3006	8.44985e-15	1.9404e-13	22.9764	unchanged
TRAPPC3	-0.211727	8.05859	-8.30019	8.47232e-15	1.94342e-13	22.9738	unchanged
ZNF577	0.36278	6.59274	8.29598	8.70695e-15	1.99505e-13	22.947	unchanged
PLOD1	-0.282718	8.0249	-8.29419	8.8086e-15	2.01613e-13	22.9356	unchanged
FBLIM1	-0.231651	6.16937	-8.29319	8.86629e-15	2.02711e-13	22.9292	unchanged
EFCAB11	0.183958	4.80455	8.29254	8.90376e-15	2.03345e-13	22.925	unchanged
COLGALT2	0.402758	5.95756	8.2912	8.98144e-15	2.04895e-13	22.9165	unchanged
IVD	0.327832	7.62161	8.28967	9.07105e-15	2.06713e-13	22.9068	unchanged
CMA1	0.42078	3.59204	8.28832	9.15098e-15	2.08307e-13	22.8981	unchanged
ARRDC4	-0.639763	7.39817	-8.28615	9.28049e-15	2.11025e-13	22.8844	down
MRPS31P5	0.314088	4.84666	8.28316	9.46259e-15	2.14932e-13	22.8653	unchanged
C1orf105	-0.786736	5.00726	-8.28292	9.47752e-15	2.15037e-13	22.8637	down
TIMP1	-0.852707	10.0637	-8.28136	9.57395e-15	2.16989e-13	22.8538	down
SLFN13	0.343298	4.65622	8.27205	1.01693e-14	2.30232e-13	22.7946	unchanged
DBP	0.389276	6.1334	8.27031	1.02851e-14	2.32602e-13	22.7834	unchanged
TUBA1C	-0.693081	7.11599	-8.26706	1.05042e-14	2.37299e-13	22.7627	down
MGST1	-1.07287	7.40437	-8.26419	1.07008e-14	2.4148e-13	22.7445	down
MCRIP1	-0.218758	5.76596	-8.26259	1.08124e-14	2.43735e-13	22.7343	unchanged
INTS2	0.250631	7.08045	8.26167	1.08772e-14	2.44931e-13	22.7285	unchanged
DEDD	-0.226326	7.24143	-8.26066	1.09483e-14	2.46266e-13	22.7221	unchanged
ZNF253	0.211194	7.87885	8.25945	1.10348e-14	2.47943e-13	22.7144	unchanged
TMEM183A	-0.257674	7.95052	-8.25738	1.11837e-14	2.50751e-13	22.7012	unchanged
TMEM183B	-0.257674	7.95052	-8.25738	1.11837e-14	2.50751e-13	22.7012	unchanged
HAPLN1	0.916539	4.03165	8.25386	1.14418e-14	2.56262e-13	22.6788	up
FLAD1	-0.182335	5.88171	-8.25252	1.15417e-14	2.58222e-13	22.6703	unchanged
PDIA6	-0.270794	6.86323	-8.24993	1.17363e-14	2.62294e-13	22.6539	unchanged
ZNF512	0.233547	7.00307	8.24381	1.22106e-14	2.72603e-13	22.615	unchanged
TBC1D10B	-0.230987	5.30317	-8.24261	1.23056e-14	2.7426e-13	22.6074	unchanged
MDK	0.321268	5.16017	8.24255	1.23111e-14	2.7426e-13	22.6069	unchanged
SNAPC5	-0.223252	7.2904	-8.23934	1.25693e-14	2.79714e-13	22.5865	unchanged
BRMS1	-0.299582	5.43112	-8.23657	1.2796e-14	2.84455e-13	22.569	unchanged
PPL	-0.336888	5.29671	-8.23523	1.29077e-14	2.86634e-13	22.5605	unchanged
OXER1	0.243866	5.07017	8.23276	1.31154e-14	2.90937e-13	22.5448	unchanged
HCFC1	-0.193671	7.78435	-8.2227	1.39972e-14	3.10168e-13	22.4809	unchanged
SETMAR	0.242553	6.81637	8.2216	1.4097e-14	3.12048e-13	22.4739	unchanged
ZNF404	0.357774	5.0097	8.22078	1.41717e-14	3.13369e-13	22.4687	unchanged
SLC45A1	-0.270817	4.60358	-8.21981	1.4261e-14	3.15009e-13	22.4626	unchanged
EVC	0.315689	5.91515	8.21955	1.42845e-14	3.15196e-13	22.461	unchanged
CAPRIN1	0.114362	9.6612	8.21429	1.47787e-14	3.25756e-13	22.4276	unchanged
MSS51	0.66218	6.03677	8.21067	1.51279e-14	3.331e-13	22.4047	up
CLEC16A	-0.218301	8.18113	-8.20969	1.52246e-14	3.34877e-13	22.3984	unchanged
MTA2	-0.23087	7.36417	-8.20789	1.54021e-14	3.38425e-13	22.387	unchanged
ADAM20	0.299929	5.05473	8.20107	1.60953e-14	3.53284e-13	22.3438	unchanged
KIAA1671	0.283476	6.40714	8.19787	1.64314e-14	3.60282e-13	22.3235	unchanged
IMPDH1	-0.212884	6.15226	-8.19573	1.66594e-14	3.64899e-13	22.31	unchanged
PLEKHH1	-0.216486	4.36855	-8.19186	1.70814e-14	3.7375e-13	22.2854	unchanged
SNRPB	-0.356294	7.41218	-8.18646	1.76859e-14	3.86002e-13	22.2513	unchanged
TRANK1	0.386942	5.03948	8.18639	1.76946e-14	3.86002e-13	22.2508	unchanged
SCAMP2	-0.270132	8.20333	-8.18637	1.76969e-14	3.86002e-13	22.2507	unchanged
PCDH1	-0.282832	6.93005	-8.1837	1.8004e-14	3.92293e-13	22.2338	unchanged
ZFAND5	0.381012	9.58048	8.18171	1.82367e-14	3.96948e-13	22.2212	unchanged
ZSCAN30	0.238417	4.75496	8.17946	1.85031e-14	4.02326e-13	22.207	unchanged
CHUK	-0.271104	6.72472	-8.17039	1.96163e-14	4.26088e-13	22.1496	unchanged
TMEM8A	-0.264768	7.29938	-8.16839	1.98708e-14	4.31167e-13	22.137	unchanged
NPC1	-0.287501	7.13996	-8.16746	1.99894e-14	4.3329e-13	22.1311	unchanged
APLP1	0.393243	5.81937	8.16466	2.03541e-14	4.40738e-13	22.1134	unchanged
POLE3	-0.223268	6.79492	-8.16443	2.03834e-14	4.40914e-13	22.112	unchanged
NPR3	0.772531	7.60564	8.16095	2.08459e-14	4.50452e-13	22.09	up
ACAD8	0.268444	7.67179	8.15749	2.13151e-14	4.60116e-13	22.0681	unchanged
MAGI2	0.316493	5.23539	8.15651	2.14498e-14	4.62292e-13	22.0619	unchanged
C18orf8	-0.218031	7.15175	-8.15644	2.14602e-14	4.62292e-13	22.0614	unchanged
PSMA7	-0.204801	7.76845	-8.15295	2.19466e-14	4.72281e-13	22.0395	unchanged
LEFTY2	0.292615	6.12466	8.15021	2.23369e-14	4.80186e-13	22.0222	unchanged
SETD1A	-0.153428	5.98375	-8.14953	2.2436e-14	4.8182e-13	22.0178	unchanged
CETN3	0.36396	4.79548	8.14828	2.2616e-14	4.85187e-13	22.01	unchanged
AZIN2	0.370233	5.21518	8.14775	2.26937e-14	4.86354e-13	22.0066	unchanged
BTBD8	0.464813	4.90815	8.14678	2.28353e-14	4.88887e-13	22.0005	unchanged
DCAF10	-0.215994	6.89929	-8.14561	2.30077e-14	4.92073e-13	21.9931	unchanged
FSHR	0.291612	3.48432	8.13839	2.41022e-14	5.14952e-13	21.9475	unchanged
EIF5A	-0.244034	8.51765	-8.13821	2.41299e-14	5.15017e-13	21.9464	unchanged
GOLGA8O	0.247861	6.36258	8.1362	2.44429e-14	5.21166e-13	21.9337	unchanged
TMEM147	-0.216006	9.5303	-8.13516	2.46073e-14	5.24134e-13	21.9272	unchanged
MIR675	-0.363423	10.6874	-8.13442	2.47237e-14	5.25543e-13	21.9225	unchanged
H19	-0.363423	10.6874	-8.13442	2.47237e-14	5.25543e-13	21.9225	unchanged
KIAA1109	0.211287	8.23506	8.13267	2.50039e-14	5.30958e-13	21.9115	unchanged
PATZ1	0.189248	6.36305	8.13237	2.50529e-14	5.31457e-13	21.9095	unchanged
POLR3H	-0.226267	6.21683	-8.13174	2.51539e-14	5.33059e-13	21.9056	unchanged
PKD2	0.263268	7.32745	8.13095	2.52811e-14	5.35211e-13	21.9006	unchanged
GOLGA8J	0.217754	5.24341	8.12534	2.62088e-14	5.54288e-13	21.8653	unchanged
NCLN	-0.269042	6.13938	-8.12518	2.6236e-14	5.54302e-13	21.8643	unchanged
MIR208A	-1.19389	5.0065	-8.12123	2.69098e-14	5.67766e-13	21.8394	down
PTPRG	-0.237251	7.91481	-8.12113	2.69277e-14	5.67766e-13	21.8387	unchanged
NCKAP1	-0.188943	9.57853	-8.12081	2.6983e-14	5.68359e-13	21.8367	unchanged
SCAMP5	0.346371	5.05224	8.11382	2.82206e-14	5.93827e-13	21.7927	unchanged
COL15A1	0.481121	7.55898	8.11215	2.85253e-14	5.99033e-13	21.7822	unchanged
MSANTD3	-0.357235	7.36286	-8.11215	2.85254e-14	5.99033e-13	21.7822	unchanged
MTSS1L	-0.200819	6.40882	-8.1033	3.01922e-14	6.33398e-13	21.7264	unchanged
TFE3	-0.348449	7.28428	-8.10069	3.07009e-14	6.43424e-13	21.71	unchanged
PIP5K1C	-0.20544	7.56997	-8.09925	3.09868e-14	6.48519e-13	21.7009	unchanged
SULT1B1	-0.544689	3.91352	-8.09915	3.10061e-14	6.48519e-13	21.7003	down
NUBPL	0.340394	7.14748	8.09838	3.11594e-14	6.51072e-13	21.6955	unchanged
SHE	-0.302553	7.25361	-8.09217	3.24257e-14	6.76854e-13	21.6564	unchanged
KCTD7	0.26825	6.69249	8.09187	3.24874e-14	6.77464e-13	21.6545	unchanged
SNTB1	0.343328	6.90442	8.08454	3.40503e-14	7.09346e-13	21.6084	unchanged
NPAS2	-0.397134	8.98455	-8.08206	3.45941e-14	7.19957e-13	21.5929	unchanged
PARD3B	0.288219	5.74279	8.08173	3.46672e-14	7.20759e-13	21.5908	unchanged
ALDH7A1	0.397527	6.8753	8.07988	3.5081e-14	7.28637e-13	21.5792	unchanged
EPN2	-0.287675	7.44374	-8.07935	3.52008e-14	7.30398e-13	21.5758	unchanged
PPIP5K1	0.252838	6.89173	8.07909	3.52583e-14	7.30866e-13	21.5742	unchanged
GTPBP6	-0.243614	5.78862	-8.07853	3.53848e-14	7.3276e-13	21.5707	unchanged
CCDC6	-0.40078	8.47524	-8.07696	3.57428e-14	7.39441e-13	21.5608	unchanged
MIR26A1	0.256783	3.43175	8.07457	3.62931e-14	7.50082e-13	21.5458	unchanged
LYPLAL1	0.445039	6.83162	8.07393	3.64442e-14	7.52289e-13	21.5418	unchanged
WASF1	-0.429568	4.09015	-8.07381	3.6472e-14	7.52289e-13	21.541	unchanged
AGO2	-0.35904	7.81243	-8.07184	3.69338e-14	7.60825e-13	21.5287	unchanged
RXRG	0.634883	5.10895	8.07173	3.69588e-14	7.60825e-13	21.528	up
FAM78B	-0.333725	5.04984	-8.07068	3.72081e-14	7.65204e-13	21.5214	unchanged
UXT	-0.185217	8.74358	-8.06977	3.74264e-14	7.68936e-13	21.5157	unchanged
SRPX	-0.421085	8.87526	-8.06944	3.75056e-14	7.69805e-13	21.5136	unchanged
ACCS	0.304118	5.31871	8.06717	3.80546e-14	7.80307e-13	21.4993	unchanged
PRKCE	-0.24521	6.82239	-8.06487	3.86193e-14	7.91108e-13	21.4849	unchanged
LTBR	-0.367299	7.05752	-8.06433	3.87522e-14	7.92484e-13	21.4815	unchanged
CEP126	0.385882	4.93742	8.06429	3.87624e-14	7.92484e-13	21.4812	unchanged
CC2D1B	-0.183318	6.52586	-8.06395	3.8846e-14	7.92938e-13	21.4791	unchanged
SOGA1	-0.213729	5.45996	-8.06389	3.88606e-14	7.92938e-13	21.4788	unchanged
ADCY3	-0.284853	5.86032	-8.06371	3.89058e-14	7.93086e-13	21.4776	unchanged
TET1	0.37423	5.18883	8.06187	3.93667e-14	8.01699e-13	21.4661	unchanged
ZDHHC9	-0.510284	8.11483	-8.06147	3.94671e-14	8.02959e-13	21.4636	down
NRG1	0.472222	3.77875	8.06103	3.95796e-14	8.04463e-13	21.4608	unchanged
METTL25	0.282677	6.48406	8.05934	4.00079e-14	8.12378e-13	21.4502	unchanged
X8.Sep.1	0.20314	7.56214	8.05744	4.04979e-14	8.21529e-13	21.4383	unchanged
AOX1	-1.02442	5.58365	-8.05506	4.11183e-14	8.33305e-13	21.4233	down
MLLT3	0.346566	6.92357	8.05479	4.11885e-14	8.33917e-13	21.4217	unchanged
FAM214B	-0.255144	6.65736	-8.05218	4.18835e-14	8.47167e-13	21.4053	unchanged
MPHOSPH8	0.22348	7.20193	8.05201	4.1928e-14	8.47246e-13	21.4042	unchanged
TKFC	0.223009	5.54316	8.05127	4.21281e-14	8.50465e-13	21.3995	unchanged
RCBTB2	0.261838	6.58052	8.04821	4.29602e-14	8.66426e-13	21.3804	unchanged
SLC2A8	-0.229661	6.80809	-8.04697	4.32998e-14	8.72432e-13	21.3726	unchanged
ADGRF5	-0.306594	7.81615	-8.04658	4.34077e-14	8.73763e-13	21.3702	unchanged
CHDH	-0.557698	5.16879	-8.04496	4.38615e-14	8.82047e-13	21.36	down
BYSL	-0.393879	5.6416	-8.04357	4.42515e-14	8.89034e-13	21.3513	unchanged
EIF3B	-0.286735	7.55128	-8.04021	4.5212e-14	9.07456e-13	21.3302	unchanged
ATF4	-0.27731	8.39572	-8.0362	4.63838e-14	9.30083e-13	21.3051	unchanged
SHKBP1	-0.283391	6.51485	-8.03579	4.65069e-14	9.31656e-13	21.3025	unchanged
ZNF717	0.33631	7.41015	8.03418	4.69871e-14	9.40372e-13	21.2924	unchanged
ZNF493	0.273062	7.10048	8.03392	4.70633e-14	9.40995e-13	21.2909	unchanged
GSTA4	0.322615	6.70775	8.0333	4.72495e-14	9.43814e-13	21.287	unchanged
YKT6	-0.271778	7.7586	-8.03305	4.73262e-14	9.44442e-13	21.2854	unchanged
BAZ2B	0.207267	7.44683	8.03258	4.74698e-14	9.46404e-13	21.2824	unchanged
C14orf166	-0.207957	8.8094	-8.0266	4.93145e-14	9.82243e-13	21.245	unchanged
ATP6V1C2	-0.473949	4.33103	-8.01953	5.15904e-14	1.0266e-12	21.2008	unchanged
TENM3	0.385778	5.59424	8.01845	5.19483e-14	1.03273e-12	21.194	unchanged
SELO	-0.163735	7.10708	-8.01631	5.26614e-14	1.04591e-12	21.1806	unchanged
TMEM115	-0.176948	8.17003	-8.00768	5.56393e-14	1.10401e-12	21.1266	unchanged
ARHGEF28	0.330348	4.8533	8.00599	5.62403e-14	1.11487e-12	21.1161	unchanged
HLA.DOA	0.335842	5.36139	8.0032	5.72495e-14	1.1338e-12	21.0986	unchanged
EIF5AL1	-0.279023	9.6617	-8.00215	5.76359e-14	1.14037e-12	21.092	unchanged
FGGY	0.328974	6.17322	7.99823	5.90914e-14	1.16806e-12	21.0676	unchanged
DCAKD	0.263155	8.32124	7.99772	5.92822e-14	1.17073e-12	21.0644	unchanged
PKDCC	-0.379062	7.86822	-7.99162	6.1633e-14	1.216e-12	21.0263	unchanged
FMOD	0.826794	6.707	7.99068	6.19997e-14	1.22208e-12	21.0204	up
GALNT15	-0.931663	6.26442	-7.98714	6.34121e-14	1.24874e-12	20.9984	down
SCARA3	0.398136	5.15897	7.98643	6.36994e-14	1.25321e-12	20.9939	unchanged
NUP62CL	0.234052	3.44816	7.98566	6.40133e-14	1.25821e-12	20.9891	unchanged
MED12	0.178455	7.34353	7.98544	6.41034e-14	1.25879e-12	20.9877	unchanged
LINC01011	0.221542	5.32203	7.98524	6.41857e-14	1.25922e-12	20.9865	unchanged
C8orf44	0.294506	5.87873	7.98428	6.45773e-14	1.26571e-12	20.9805	unchanged
KLRD1	0.383235	3.82473	7.98376	6.47943e-14	1.26878e-12	20.9772	unchanged
MGEA5	0.270092	8.48487	7.97994	6.6387e-14	1.29854e-12	20.9534	unchanged
GNB3	0.478355	6.10454	7.97982	6.64385e-14	1.29854e-12	20.9526	unchanged
HBB	1.71519	7.50899	7.97589	6.81174e-14	1.33011e-12	20.9281	up
MOAP1	0.326923	7.24481	7.97569	6.8207e-14	1.33061e-12	20.9268	unchanged
GFM2	0.273035	7.45264	7.97519	6.84208e-14	1.33353e-12	20.9238	unchanged
HSF1	-0.186841	7.54549	-7.97501	6.85018e-14	1.33387e-12	20.9226	unchanged
CCDC159	0.277505	6.644	7.97447	6.87349e-14	1.33716e-12	20.9193	unchanged
PPP1R12A	0.15035	8.61447	7.97171	6.99547e-14	1.35962e-12	20.902	unchanged
MBD3	-0.262147	5.72808	-7.97096	7.02889e-14	1.36485e-12	20.8974	unchanged
RANBP17	0.353935	5.24769	7.96895	7.11918e-14	1.38109e-12	20.8848	unchanged
PRKRA	-0.172737	8.07038	-7.96828	7.14939e-14	1.38567e-12	20.8807	unchanged
RGS4	0.755566	4.71916	7.96146	7.46623e-14	1.44573e-12	20.8381	up
TSPAN17	-0.236053	6.8493	-7.95924	7.57216e-14	1.46489e-12	20.8243	unchanged
AK5	0.374998	3.54079	7.95861	7.60278e-14	1.46945e-12	20.8204	unchanged
ZNF622	-0.383272	6.84438	-7.9557	7.74443e-14	1.49544e-12	20.8023	unchanged
ITFG2	0.201534	7.023	7.95374	7.84132e-14	1.51275e-12	20.7901	unchanged
FAM20C	-0.325666	7.30705	-7.94813	8.12581e-14	1.56619e-12	20.7551	unchanged
IGFBP4	-0.426606	9.73613	-7.94229	8.43242e-14	1.62378e-12	20.7188	unchanged
MIOS	-0.229019	7.25043	-7.94187	8.45498e-14	1.62663e-12	20.7162	unchanged
RTTN	0.213564	6.2021	7.93922	8.59812e-14	1.65133e-12	20.6997	unchanged
GBF1	-0.216352	8.76048	-7.9392	8.59921e-14	1.65133e-12	20.6996	unchanged
PRDX1	-0.21763	9.57366	-7.93833	8.64684e-14	1.65895e-12	20.6942	unchanged
ZNF177	0.321353	5.96975	7.93525	8.81728e-14	1.6901e-12	20.675	unchanged
CFL1	-0.295152	9.94365	-7.93506	8.828e-14	1.6906e-12	20.6738	unchanged
MEOX2	0.401536	7.11169	7.93465	8.85087e-14	1.69343e-12	20.6713	unchanged
CD63	-0.300163	8.9142	-7.9325	8.97268e-14	1.71516e-12	20.6579	unchanged
LSM12	-0.143083	9.73412	-7.93211	8.99495e-14	1.71785e-12	20.6554	unchanged
PCSK5	0.350202	6.05896	7.92967	9.13511e-14	1.74302e-12	20.6403	unchanged
NAP1L2	0.518932	4.94536	7.92794	9.23551e-14	1.76057e-12	20.6296	up
SLC25A19	-0.327793	5.58099	-7.92579	9.36272e-14	1.78319e-12	20.6161	unchanged
GJA1	0.454833	9.9767	7.92468	9.42833e-14	1.79405e-12	20.6093	unchanged
AUP1	-0.233242	7.80202	-7.92346	9.50169e-14	1.80636e-12	20.6017	unchanged
APP	0.147963	10.7374	7.92288	9.53669e-14	1.81136e-12	20.5981	unchanged
C21orf91	0.312436	5.73907	7.92054	9.6789e-14	1.8367e-12	20.5836	unchanged
NUDT4P1	-0.311178	11.1215	-7.92014	9.70345e-14	1.83969e-12	20.5811	unchanged
CD14	-0.832687	8.18599	-7.91842	9.80981e-14	1.85817e-12	20.5704	down
WDR78	0.226636	3.91416	7.91589	9.96859e-14	1.88653e-12	20.5546	unchanged
PLEKHA2	0.304603	8.97838	7.91526	1.0008e-13	1.89228e-12	20.5508	unchanged
AKAP11	0.243294	7.59535	7.91262	1.01771e-13	1.9225e-12	20.5344	unchanged
CCM2	-0.21913	6.2048	-7.90797	1.0481e-13	1.97812e-12	20.5055	unchanged
RCC1	-0.369459	5.17718	-7.9076	1.05054e-13	1.98093e-12	20.5032	unchanged
RPGR	-0.452297	6.05832	-7.90586	1.06217e-13	2.00105e-12	20.4924	unchanged
ZNF138	0.295068	6.49137	7.90472	1.06991e-13	2.01382e-12	20.4853	unchanged
BEX1	0.635783	5.1113	7.90267	1.08387e-13	2.03825e-12	20.4726	up
FAM50A	-0.237391	8.24408	-7.90131	1.09322e-13	2.05399e-12	20.4642	unchanged
RPLP0	-0.277949	10.279	-7.89607	1.13008e-13	2.12134e-12	20.4316	unchanged
NMNAT3	0.283545	6.10856	7.89366	1.14743e-13	2.15197e-12	20.4167	unchanged
CCND3	-0.220268	7.97558	-7.89133	1.16448e-13	2.18198e-12	20.4022	unchanged
CCDC7	0.21102	5.41167	7.88962	1.17709e-13	2.20343e-12	20.3917	unchanged
GBGT1	-0.288706	5.74697	-7.88949	1.17804e-13	2.20343e-12	20.3909	unchanged
UCHL1	0.703664	5.95165	7.88807	1.18867e-13	2.22133e-12	20.3821	up
RPN1	-0.282708	8.60137	-7.88727	1.19474e-13	2.23069e-12	20.3771	unchanged
SERPINI1	0.406859	4.8387	7.88707	1.19621e-13	2.23143e-12	20.3759	unchanged
MYBL1	0.464745	6.23695	7.88414	1.21858e-13	2.27113e-12	20.3577	unchanged
DMPK	-0.338774	8.54056	-7.88208	1.23454e-13	2.29882e-12	20.3449	unchanged
MAST2	-0.261317	8.46279	-7.87868	1.26132e-13	2.34538e-12	20.3239	unchanged
SH3PXD2B	-0.577188	6.74813	-7.87863	1.26179e-13	2.34538e-12	20.3235	down
SLC36A1	-0.403454	6.37121	-7.87766	1.2695e-13	2.35762e-12	20.3175	unchanged
MSL1	-0.260474	8.2608	-7.87739	1.27165e-13	2.3595e-12	20.3159	unchanged
ZNRD1ASP	0.280871	5.40069	7.87513	1.28994e-13	2.38976e-12	20.3019	unchanged
CASP12	0.270196	3.89817	7.87509	1.29025e-13	2.38976e-12	20.3017	unchanged
DSC1	1.01995	6.45634	7.87463	1.29404e-13	2.39467e-12	20.2988	up
BROX	0.171226	8.31953	7.87399	1.2993e-13	2.40227e-12	20.2948	unchanged
ZBTB20	0.212469	8.82618	7.87224	1.31374e-13	2.42681e-12	20.284	unchanged
SPPL2A	-0.285182	9.87304	-7.87193	1.3163e-13	2.4294e-12	20.2821	unchanged
CXorf36	-0.311465	5.96638	-7.87157	1.31924e-13	2.43267e-12	20.2799	unchanged
TMEM165	-0.334541	8.50585	-7.87022	1.33056e-13	2.45138e-12	20.2715	unchanged
TNXA	0.382905	7.64153	7.86907	1.34028e-13	2.46711e-12	20.2644	unchanged
LIMA1	0.363393	7.33628	7.86774	1.3516e-13	2.48576e-12	20.2561	unchanged
CHFR	-0.215869	6.44542	-7.86691	1.35868e-13	2.49658e-12	20.251	unchanged
NEURL4	-0.140506	6.52317	-7.86518	1.37359e-13	2.52174e-12	20.2403	unchanged
DPH3	-0.252729	7.60822	-7.86293	1.39323e-13	2.55556e-12	20.2264	unchanged
ZBTB7A	-0.172963	6.75902	-7.8622	1.39963e-13	2.56505e-12	20.2219	unchanged
HECA	-0.236832	7.04039	-7.8618	1.40319e-13	2.56932e-12	20.2194	unchanged
NPHP3	0.238002	6.90156	7.85748	1.44196e-13	2.63799e-12	20.1926	unchanged
NCOA2	0.236749	7.70422	7.85686	1.44761e-13	2.64601e-12	20.1888	unchanged
CAMTA2	-0.177131	6.93318	-7.85277	1.48539e-13	2.71268e-12	20.1636	unchanged
VPS41	0.20738	7.20081	7.85029	1.50887e-13	2.75288e-12	20.1482	unchanged
GLOD4	0.203787	5.6845	7.85016	1.51003e-13	2.75288e-12	20.1474	unchanged
SLC35E1	-0.192618	8.07386	-7.84973	1.51413e-13	2.75794e-12	20.1448	unchanged
SPG11	0.206624	7.67214	7.84957	1.51571e-13	2.7584e-12	20.1437	unchanged
MRI1	0.243616	6.91901	7.84572	1.55289e-13	2.8236e-12	20.12	unchanged
ZNF609	-0.206259	7.2758	-7.84429	1.56702e-13	2.84682e-12	20.1111	unchanged
TRIM22	0.273136	4.73482	7.83981	1.61181e-13	2.92401e-12	20.0835	unchanged
ITGA5	-0.652308	8.54433	-7.83976	1.61231e-13	2.92401e-12	20.0832	down
SAMD12	0.615291	6.2201	7.83862	1.62397e-13	2.9426e-12	20.0761	up
DDX6	0.225461	9.03264	7.83827	1.62758e-13	2.94658e-12	20.0739	unchanged
FRS2	0.176402	7.35984	7.83767	1.63371e-13	2.95511e-12	20.0702	unchanged
JUN	0.397805	7.9679	7.83607	1.65027e-13	2.9825e-12	20.0603	unchanged
WARS2	0.203156	6.48028	7.82968	1.71802e-13	3.10224e-12	20.0209	unchanged
LINC00998	0.384268	8.16995	7.82475	1.77215e-13	3.19722e-12	19.9905	unchanged
ASRGL1	-0.322834	4.80191	-7.82121	1.81202e-13	3.26633e-12	19.9687	unchanged
EMP2	-0.245544	8.85257	-7.82105	1.81386e-13	3.26682e-12	19.9677	unchanged
PPP1CA	-0.210075	8.56093	-7.81788	1.85047e-13	3.32988e-12	19.9481	unchanged
CLPTM1L	-0.279557	7.02457	-7.81622	1.86988e-13	3.36193e-12	19.9378	unchanged
CLIP1	-0.269579	8.57142	-7.81421	1.8936e-13	3.40164e-12	19.9255	unchanged
TCN2	-0.432382	6.68596	-7.81395	1.89676e-13	3.40438e-12	19.9239	unchanged
BCL3	-0.546396	6.8376	-7.8133	1.90453e-13	3.41538e-12	19.9199	down
SLC52A3	-0.360955	5.41872	-7.81314	1.90644e-13	3.41587e-12	19.9189	unchanged
TINF2	-0.215721	7.36993	-7.81226	1.91704e-13	3.43193e-12	19.9134	unchanged
PUS10	0.231846	5.09071	7.81165	1.92438e-13	3.44211e-12	19.9097	unchanged
GNB2	-0.196321	7.76738	-7.81141	1.92721e-13	3.44423e-12	19.9082	unchanged
CCDC28A	0.304402	5.45854	7.81014	1.94271e-13	3.46635e-12	19.9004	unchanged
ATPIF1	0.340906	7.08978	7.81012	1.94291e-13	3.46635e-12	19.9003	unchanged
RBM5	0.186278	8.43466	7.80994	1.94519e-13	3.46745e-12	19.8991	unchanged
LARP1B	-0.215822	6.12084	-7.80921	1.95409e-13	3.48034e-12	19.8947	unchanged
SNF8	-0.176491	7.27028	-7.80678	1.98419e-13	3.53078e-12	19.8797	unchanged
SGCE	0.330611	8.14267	7.80665	1.98579e-13	3.53078e-12	19.8789	unchanged
FADS3	-0.482405	8.49787	-7.80547	2.00057e-13	3.55267e-12	19.8716	unchanged
TMEM30B	0.328625	4.40111	7.8054	2.0015e-13	3.55267e-12	19.8712	unchanged
PNRC2	0.209356	9.49075	7.80325	2.02869e-13	3.59757e-12	19.8579	unchanged
INMT	0.52831	7.89572	7.80313	2.03025e-13	3.59757e-12	19.8572	up
SDC2	0.308775	7.84951	7.80128	2.05401e-13	3.63659e-12	19.8458	unchanged
GATS	-0.400348	7.35849	-7.79842	2.09113e-13	3.69917e-12	19.8282	unchanged
ARHGEF10L	-0.177137	6.51882	-7.79634	2.11873e-13	3.74482e-12	19.8154	unchanged
SLC2A9	-0.277465	5.30958	-7.79412	2.14844e-13	3.79413e-12	19.8017	unchanged
IMPACT	0.262686	7.27784	7.79167	2.18179e-13	3.84976e-12	19.7866	unchanged
ARRDC1	-0.208874	6.17656	-7.79115	2.18885e-13	3.85897e-12	19.7834	unchanged
UBE2J1	-0.296896	7.83863	-7.78866	2.22332e-13	3.91643e-12	19.7681	unchanged
MAD2L2	-0.20298	6.48163	-7.78679	2.24955e-13	3.95928e-12	19.7566	unchanged
TBC1D32	0.191876	3.89996	7.78633	2.25616e-13	3.96757e-12	19.7538	unchanged
KCNIP1	0.280992	3.83478	7.78479	2.27794e-13	4.0025e-12	19.7443	unchanged
IDI2.AS1	0.379774	4.58412	7.78349	2.29665e-13	4.03198e-12	19.7363	unchanged
TXNL4A	-0.231059	7.96176	-7.77787	2.379e-13	4.17305e-12	19.7018	unchanged
PCDHB5	0.555247	6.72175	7.77735	2.38679e-13	4.1832e-12	19.6986	up
HIST2H2AA3	-0.288273	7.05214	-7.77407	2.43647e-13	4.26311e-12	19.6784	unchanged
HIST2H2AA4	-0.288273	7.05214	-7.77407	2.43647e-13	4.26311e-12	19.6784	unchanged
CBFA2T2	0.217316	5.6725	7.77203	2.46787e-13	4.31443e-12	19.6658	unchanged
ZC3H12B	0.285658	3.65277	7.77	2.49942e-13	4.36593e-12	19.6534	unchanged
MX2	0.474664	6.11708	7.76805	2.5302e-13	4.41601e-12	19.6414	unchanged
COL4A3BP	0.207566	7.55537	7.76778	2.53449e-13	4.41622e-12	19.6397	unchanged
BEND5	0.209541	4.45031	7.76774	2.535e-13	4.41622e-12	19.6395	unchanged
HERC2P3	-0.304129	8.92649	-7.76764	2.53667e-13	4.41622e-12	19.6389	unchanged
SMC1A	-0.214721	7.49178	-7.76694	2.54788e-13	4.43204e-12	19.6346	unchanged
HMCN2	0.186285	5.17251	7.76648	2.55521e-13	4.44108e-12	19.6317	unchanged
HMCN1	0.525219	5.9872	7.76089	2.64618e-13	4.59537e-12	19.5974	up
TNKS	0.19071	7.65034	7.75741	2.70463e-13	4.69298e-12	19.576	unchanged
ANKRD52	-0.263264	6.85514	-7.75582	2.73154e-13	4.73573e-12	19.5663	unchanged
TLCD1	-0.223449	3.65985	-7.75033	2.8272e-13	4.89715e-12	19.5326	unchanged
ATAD3B	-0.199667	5.95396	-7.75021	2.82934e-13	4.89715e-12	19.5318	unchanged
TEAD3	-0.264817	7.54873	-7.74817	2.8657e-13	4.95598e-12	19.5193	unchanged
CGNL1	0.57645	6.26067	7.74543	2.91517e-13	5.03736e-12	19.5026	up
GOLPH3	-0.188037	8.45295	-7.74226	2.97356e-13	5.13401e-12	19.4831	unchanged
DNMT1	-0.203527	6.65855	-7.74071	3.00255e-13	5.17977e-12	19.4736	unchanged
ADAMTSL1	0.388207	4.39664	7.73803	3.05336e-13	5.26307e-12	19.4572	unchanged
PRIMPOL	0.24239	5.64835	7.73335	3.144e-13	5.41483e-12	19.4285	unchanged
NCKAP5	0.474677	6.44758	7.73235	3.16376e-13	5.44438e-12	19.4223	unchanged
ZBTB49	0.222103	5.77655	7.73193	3.17209e-13	5.45422e-12	19.4198	unchanged
MYO10	0.385409	5.94172	7.73179	3.17477e-13	5.45433e-12	19.4189	unchanged
SLC22A5	-0.52728	7.17042	-7.73154	3.17983e-13	5.45853e-12	19.4174	down
SRF	-0.246718	8.67514	-7.73098	3.19087e-13	5.47298e-12	19.414	unchanged
CHMP4B	-0.208063	8.28587	-7.73083	3.19396e-13	5.47379e-12	19.413	unchanged
SLC25A27	0.341021	7.0325	7.72434	3.32611e-13	5.69559e-12	19.3733	unchanged
FBXW10	-0.253978	3.82271	-7.72391	3.33503e-13	5.70619e-12	19.3707	unchanged
PKN1	-0.226615	7.44792	-7.72372	3.33896e-13	5.70823e-12	19.3695	unchanged
PGA3	-0.504889	4.71434	-7.71864	3.44659e-13	5.87778e-12	19.3384	down
PGA5	-0.504889	4.71434	-7.71864	3.44659e-13	5.87778e-12	19.3384	down
PGA4	-0.504889	4.71434	-7.71864	3.44659e-13	5.87778e-12	19.3384	down
HERC2P2	-0.302684	8.90375	-7.71846	3.45044e-13	5.87955e-12	19.3373	unchanged
GLRX2	-0.284237	5.60948	-7.71615	3.5007e-13	5.96033e-12	19.3232	unchanged
IL1R2	-0.845731	5.50884	-7.7154	3.51701e-13	5.98322e-12	19.3186	down
R3HDM4	-0.227148	6.31046	-7.71368	3.55503e-13	6.04297e-12	19.3081	unchanged
OAS3	0.416273	5.86306	7.71344	3.56036e-13	6.04711e-12	19.3066	unchanged
AASS	-0.423374	8.52901	-7.71276	3.57558e-13	6.06803e-12	19.3024	unchanged
DOT1L	-0.376417	6.30529	-7.71065	3.62286e-13	6.14326e-12	19.2895	unchanged
BRCA1	0.305807	4.93897	7.70925	3.6547e-13	6.19222e-12	19.281	unchanged
ATP8A1	0.436897	7.34184	7.70814	3.68004e-13	6.22528e-12	19.2742	unchanged
KIAA2026	-0.176916	9.37117	-7.70814	3.68018e-13	6.22528e-12	19.2742	unchanged
GBP4	0.5026	6.04525	7.70721	3.70158e-13	6.25641e-12	19.2685	up
ADGRA2	0.359602	6.80238	7.70675	3.71207e-13	6.26907e-12	19.2657	unchanged
AGRN	0.265716	5.35429	7.70592	3.73143e-13	6.29668e-12	19.2606	unchanged
TBCEL	0.193467	8.64536	7.70444	3.76605e-13	6.34996e-12	19.2516	unchanged
TUBB4A	-0.224889	4.69527	-7.70306	3.7986e-13	6.39968e-12	19.2431	unchanged
PTH1R	-0.336754	5.99479	-7.70192	3.82584e-13	6.44037e-12	19.2361	unchanged
JAM3	0.257415	7.85344	7.7001	3.86932e-13	6.50831e-12	19.225	unchanged
TNFRSF1A	-0.386429	7.73052	-7.69895	3.89732e-13	6.55014e-12	19.218	unchanged
CTF1	0.258086	6.45348	7.69691	3.94721e-13	6.62395e-12	19.2055	unchanged
SHISA3	-0.833917	6.5593	-7.69689	3.94759e-13	6.62395e-12	19.2054	down
LTBP1	0.273131	9.15223	7.69596	3.97065e-13	6.6573e-12	19.1997	unchanged
SEMA3D	0.521297	4.76269	7.69431	4.01166e-13	6.72065e-12	19.1896	up
SLCO5A1	-0.607461	7.15706	-7.69372	4.02641e-13	6.73996e-12	19.186	down
NME1	-0.467749	7.22193	-7.69301	4.04441e-13	6.75925e-12	19.1817	unchanged
NME1.NME2	-0.467749	7.22193	-7.69301	4.04441e-13	6.75925e-12	19.1817	unchanged
PROM1	0.762739	6.05391	7.692	4.06975e-13	6.79616e-12	19.1755	up
ADH5	0.304927	7.33116	7.68833	4.16405e-13	6.94807e-12	19.1531	unchanged
C19orf12	-0.245136	6.88302	-7.68807	4.17087e-13	6.95389e-12	19.1515	unchanged
HERC2P9	-0.304343	8.84403	-7.68743	4.18745e-13	6.97596e-12	19.1476	unchanged
PHF23	-0.232667	5.30688	-7.68686	4.20226e-13	6.99506e-12	19.1441	unchanged
PAAF1	0.266358	5.55902	7.68436	4.26834e-13	7.0994e-12	19.1289	unchanged
KCNK3	-0.403069	5.61315	-7.68129	4.35073e-13	7.23066e-12	19.1101	unchanged
FAM222A	-0.291942	5.65659	-7.68019	4.38058e-13	7.27447e-12	19.1034	unchanged
DERL1	-0.275855	9.45513	-7.67887	4.41661e-13	7.32849e-12	19.0954	unchanged
EMP3	-0.457632	7.8807	-7.67856	4.42526e-13	7.337e-12	19.0935	unchanged
OAS2	0.445724	6.06268	7.6778	4.44629e-13	7.36602e-12	19.0888	unchanged
SAMD1	-0.186704	5.63458	-7.67644	4.48401e-13	7.42262e-12	19.0806	unchanged
PARP8	0.338782	5.80373	7.6727	4.58966e-13	7.59149e-12	19.0577	unchanged
ERMARD	0.248872	5.51675	7.67232	4.60064e-13	7.60362e-12	19.0554	unchanged
KCNJ8	-0.415486	7.9608	-7.65996	4.96839e-13	8.20491e-12	18.98	unchanged
CREB3	-0.154256	7.76048	-7.65748	5.04533e-13	8.3254e-12	18.965	unchanged
MS4A2	0.247128	3.23122	7.65563	5.10368e-13	8.41503e-12	18.9537	unchanged
HEXA	0.276149	7.22898	7.65489	5.12742e-13	8.44749e-12	18.9492	unchanged
NECAB1	0.315841	4.42334	7.6495	5.30187e-13	8.72801e-12	18.9164	unchanged
CUL7	0.21335	5.29976	7.6441	5.4829e-13	9.01892e-12	18.8835	unchanged
EMC8	-0.227008	6.22242	-7.64272	5.52999e-13	9.08921e-12	18.8751	unchanged
TNFAIP1	-0.18181	8.89859	-7.6418	5.56172e-13	9.13417e-12	18.8695	unchanged
NUTF2	-0.216265	9.19833	-7.6394	5.64537e-13	9.26404e-12	18.8549	unchanged
C2orf40	0.489739	5.37212	7.63927	5.64967e-13	9.26404e-12	18.8541	unchanged
DNM3	0.306085	5.78022	7.63787	5.6991e-13	9.33776e-12	18.8456	unchanged
USP22	0.16899	8.674	7.63638	5.75228e-13	9.41749e-12	18.8365	unchanged
FTO	0.179452	8.33884	7.63572	5.77578e-13	9.44856e-12	18.8325	unchanged
DDX39A	-0.231256	5.38216	-7.63351	5.85563e-13	9.57169e-12	18.819	unchanged
TBCK	0.236055	7.67192	7.62782	6.06602e-13	9.90784e-12	18.7845	unchanged
PENK	0.349886	4.92105	7.6255	6.15397e-13	1.00436e-11	18.7704	unchanged
AKT1S1	-0.174092	6.6306	-7.62413	6.20625e-13	1.0121e-11	18.7621	unchanged
ACADSB	0.399786	7.91458	7.62369	6.22311e-13	1.01406e-11	18.7594	unchanged
ULK4P2	0.212182	5.21704	7.6228	6.25778e-13	1.01733e-11	18.754	unchanged
ULK4P3	0.212182	5.21704	7.6228	6.25778e-13	1.01733e-11	18.754	unchanged
ULK4P1	0.212182	5.21704	7.6228	6.25778e-13	1.01733e-11	18.754	unchanged
GOPC	0.175301	7.74153	7.62129	6.31668e-13	1.0261e-11	18.7448	unchanged
TFPI	-0.422533	7.18847	-7.61989	6.37149e-13	1.0342e-11	18.7363	unchanged
RELA	-0.199988	6.67176	-7.61933	6.39386e-13	1.03703e-11	18.7329	unchanged
ALDH5A1	0.430698	6.69314	7.61885	6.4129e-13	1.03931e-11	18.73	unchanged
ST3GAL2	-0.224693	6.49987	-7.61561	6.54283e-13	1.05954e-11	18.7103	unchanged
NUDT7	0.719006	8.57144	7.61536	6.55326e-13	1.05987e-11	18.7088	up
UBR1	0.262233	7.72831	7.6152	6.55968e-13	1.05987e-11	18.7078	unchanged
LOXHD1	0.190325	4.11795	7.61519	6.56006e-13	1.05987e-11	18.7078	unchanged
TUBB2A	-0.277133	5.24832	-7.61501	6.56738e-13	1.06023e-11	18.7067	unchanged
IL16	0.268268	5.51326	7.61479	6.57649e-13	1.06088e-11	18.7053	unchanged
ST7.OT3	-0.198294	7.22045	-7.61404	6.60691e-13	1.06414e-11	18.7008	unchanged
ST7	-0.198294	7.22045	-7.61404	6.60691e-13	1.06414e-11	18.7008	unchanged
ASPA	0.487857	3.84427	7.61295	6.65154e-13	1.0705e-11	18.6942	unchanged
CREB3L1	-0.290242	6.77408	-7.61132	6.7194e-13	1.08059e-11	18.6842	unchanged
CERS2	-0.213688	8.75995	-7.61041	6.7572e-13	1.08583e-11	18.6787	unchanged
APBA3	-0.206979	4.76735	-7.60999	6.77499e-13	1.08786e-11	18.6762	unchanged
NRBP1	-0.212653	8.3609	-7.60557	6.96272e-13	1.11714e-11	18.6494	unchanged
HIPK2	-0.303839	9.81188	-7.60134	7.14776e-13	1.14595e-11	18.6237	unchanged
CD276	-0.313153	6.43128	-7.6003	7.19403e-13	1.15248e-11	18.6174	unchanged
ARHGEF17	-0.254983	7.25934	-7.59925	7.24068e-13	1.15906e-11	18.611	unchanged
NIN	0.234124	7.08663	7.59711	7.33734e-13	1.17364e-11	18.5981	unchanged
ZSWIM5	0.251632	5.33104	7.5956	7.40618e-13	1.18374e-11	18.5889	unchanged
ABCF1	-0.184818	7.70012	-7.5951	7.42898e-13	1.18648e-11	18.5859	unchanged
BRPF1	0.177084	6.28034	7.59382	7.48844e-13	1.19506e-11	18.5781	unchanged
GAS8	0.342766	7.19674	7.5929	7.53094e-13	1.20001e-11	18.5725	unchanged
URAHP	0.342766	7.19674	7.5929	7.53094e-13	1.20001e-11	18.5725	unchanged
IPP	0.409409	7.06537	7.59102	7.61917e-13	1.21314e-11	18.5611	unchanged
PLTP	-0.703165	8.81678	-7.58927	7.7021e-13	1.22541e-11	18.5505	down
TRIM33	0.140765	8.17474	7.58898	7.71601e-13	1.22669e-11	18.5488	unchanged
P2RX6	0.291873	4.27454	7.58753	7.78531e-13	1.23676e-11	18.54	unchanged
SNAPC3	0.182747	9.59163	7.58701	7.81036e-13	1.2398e-11	18.5369	unchanged
STON2	0.286932	4.23307	7.58605	7.85684e-13	1.24623e-11	18.531	unchanged
ICAM2	-0.306335	8.00999	-7.58482	7.91684e-13	1.25479e-11	18.5236	unchanged
PKN3	-0.205453	5.77861	-7.58385	7.96461e-13	1.26141e-11	18.5177	unchanged
CEBPB	-0.492421	8.22651	-7.58029	8.14185e-13	1.2885e-11	18.4961	unchanged
SHMT2	-0.357577	7.41758	-7.579	8.20705e-13	1.29783e-11	18.4883	unchanged
ZMPSTE24	-0.274405	8.78473	-7.57676	8.3216e-13	1.31495e-11	18.4747	unchanged
CTSC	-0.759487	7.47408	-7.57568	8.37717e-13	1.3223e-11	18.4682	down
DNALI1	0.349189	6.03297	7.57561	8.38077e-13	1.3223e-11	18.4678	unchanged
WDR13	-0.208392	7.59305	-7.57277	8.52919e-13	1.3447e-11	18.4506	unchanged
PLPPR4	0.504416	4.50057	7.56972	8.69102e-13	1.36918e-11	18.4322	up
RBM43	0.298678	4.52501	7.56934	8.71177e-13	1.37141e-11	18.4299	unchanged
SLC38A2	-0.369995	10.0584	-7.56919	8.71975e-13	1.37164e-11	18.429	unchanged
ABCB6	-0.286589	5.44737	-7.56836	8.76475e-13	1.37768e-11	18.4239	unchanged
LUC7L3	0.217208	7.33081	7.56731	8.82159e-13	1.38557e-11	18.4176	unchanged
AKR7A2	0.202168	7.46317	7.5669	8.84391e-13	1.38803e-11	18.4151	unchanged
GPC6	0.675353	5.38135	7.56519	8.93767e-13	1.40169e-11	18.4048	up
FAM65C	-0.318329	5.19341	-7.56483	8.95752e-13	1.40375e-11	18.4026	unchanged
CRY2	0.311859	7.86857	7.56272	9.07492e-13	1.42108e-11	18.3899	unchanged
NAAA	0.319162	6.94636	7.56228	9.09978e-13	1.4239e-11	18.3872	unchanged
UAP1	-0.377798	7.97704	-7.56105	9.1691e-13	1.43368e-11	18.3797	unchanged
CFAP77	-0.31381	4.33089	-7.55542	9.4935e-13	1.48329e-11	18.3457	unchanged
FZD1	0.29868	6.11826	7.55512	9.51085e-13	1.48489e-11	18.3439	unchanged
CHMP5	0.279992	7.53764	7.55248	9.66713e-13	1.50816e-11	18.3279	unchanged
FOXK2	-0.2166	6.31999	-7.5515	9.72561e-13	1.51615e-11	18.322	unchanged
C6	1.03986	8.38302	7.54715	9.99e-13	1.5562e-11	18.2958	up
CLPTM1	-0.171026	9.19115	-7.54495	1.01267e-12	1.57632e-11	18.2824	unchanged
APOBEC3F	0.231666	5.11081	7.54408	1.0181e-12	1.5836e-11	18.2772	unchanged
IFI6	0.526927	7.93455	7.54012	1.04326e-12	1.62152e-11	18.2533	up
PYROXD2	0.391911	5.98319	7.53959	1.04668e-12	1.62442e-11	18.2501	unchanged
MIR1287	0.391911	5.98319	7.53959	1.04668e-12	1.62442e-11	18.2501	unchanged
NFKBIB	-0.256037	6.86126	-7.53674	1.06519e-12	1.65101e-11	18.2329	unchanged
FBRSL1	-0.201834	6.74224	-7.53671	1.0654e-12	1.65101e-11	18.2327	unchanged
FAAP100	-0.173817	6.33592	-7.53499	1.07676e-12	1.66738e-11	18.2223	unchanged
GRK2	-0.182819	6.29325	-7.53468	1.07885e-12	1.66937e-11	18.2204	unchanged
GLRX3	-0.205311	6.70933	-7.53373	1.08518e-12	1.67793e-11	18.2147	unchanged
BEX4	0.296697	8.50329	7.53177	1.09835e-12	1.69704e-11	18.2029	unchanged
ANXA4	0.357623	6.83704	7.53075	1.10525e-12	1.70643e-11	18.1968	unchanged
N6AMT1	0.275211	6.32083	7.52937	1.11466e-12	1.71969e-11	18.1885	unchanged
CDKN1B	0.243002	7.06771	7.52898	1.11737e-12	1.72259e-11	18.1861	unchanged
SH3YL1	0.246632	5.61205	7.52574	1.1399e-12	1.75603e-11	18.1665	unchanged
SAP30L	-0.197653	6.77414	-7.52272	1.16129e-12	1.78766e-11	18.1483	unchanged
SLC5A6	-0.358803	5.63571	-7.52247	1.16302e-12	1.78901e-11	18.1469	unchanged
SLCO4C1	0.201891	3.30702	7.52099	1.17371e-12	1.80413e-11	18.1379	unchanged
ICMT	-0.288097	7.9515	-7.52081	1.17498e-12	1.80475e-11	18.1368	unchanged
CLASP2	0.265757	8.79083	7.51652	1.20642e-12	1.85167e-11	18.111	unchanged
MCRS1	-0.241171	7.83041	-7.5164	1.2073e-12	1.85167e-11	18.1103	unchanged
PNPLA6	-0.210816	5.92501	-7.51173	1.24248e-12	1.90423e-11	18.0821	unchanged
SLC26A2	-0.519888	5.78094	-7.51039	1.25277e-12	1.91858e-11	18.0741	down
APCDD1L	0.207591	5.0554	7.50809	1.27056e-12	1.94441e-11	18.0603	unchanged
TEX9	0.282968	3.36593	7.50795	1.27166e-12	1.94467e-11	18.0594	unchanged
CASC4	0.235441	7.3405	7.5072	1.27756e-12	1.95226e-11	18.0549	unchanged
TMEM214	-0.222393	7.68851	-7.5065	1.28309e-12	1.95927e-11	18.0506	unchanged
A4GALT	-0.317261	6.52926	-7.50326	1.30889e-12	1.99707e-11	18.0311	unchanged
ZNF676	0.579393	6.12827	7.50315	1.30976e-12	1.99707e-11	18.0305	up
CPEB3	0.33615	6.46723	7.5024	1.31584e-12	2.00488e-11	18.026	unchanged
PITPNM2	-0.26926	5.61315	-7.49878	1.34541e-12	2.04844e-11	18.0042	unchanged
USP40	0.20711	6.42112	7.4984	1.34853e-12	2.05169e-11	18.0019	unchanged
ZFP82	0.233908	5.24797	7.49802	1.35169e-12	2.055e-11	17.9996	unchanged
CLK1	0.281504	7.93892	7.49733	1.35742e-12	2.06221e-11	17.9955	unchanged
ELF2	-0.174118	7.10808	-7.49687	1.36133e-12	2.06665e-11	17.9927	unchanged
SLX4IP	0.236499	5.94088	7.49445	1.38171e-12	2.09606e-11	17.9781	unchanged
HERC2	-0.270002	8.64047	-7.49317	1.39254e-12	2.11096e-11	17.9705	unchanged
JMJD6	-0.313364	7.30412	-7.48834	1.43445e-12	2.17291e-11	17.9414	unchanged
PFDN6	-0.245119	7.27187	-7.48661	1.44982e-12	2.1946e-11	17.931	unchanged
GOLGA8T	0.194375	5.35079	7.48364	1.47648e-12	2.23334e-11	17.9132	unchanged
MLF2	-0.150815	9.8713	-7.48337	1.47887e-12	2.23533e-11	17.9116	unchanged
NKG7	0.362282	5.42605	7.48188	1.49254e-12	2.25435e-11	17.9026	unchanged
TEN1	-0.182974	5.78555	-7.47892	1.51987e-12	2.29398e-11	17.8848	unchanged
MEIS3	-0.157957	6.30762	-7.47873	1.52162e-12	2.29496e-11	17.8837	unchanged
ZDHHC18	-0.245347	6.99402	-7.47419	1.56457e-12	2.35804e-11	17.8564	unchanged
KIF3A	0.30484	5.9568	7.4722	1.5838e-12	2.38531e-11	17.8445	unchanged
SLC16A7	0.420114	9.83726	7.47117	1.59377e-12	2.39858e-11	17.8383	unchanged
IL1R1	-0.612577	7.60348	-7.468	1.62505e-12	2.44389e-11	17.8193	down
POGLUT1	-0.546879	5.42511	-7.4678	1.62704e-12	2.44513e-11	17.8181	down
DDX21	-0.415667	6.9976	-7.46687	1.63635e-12	2.45735e-11	17.8125	unchanged
STARD7	-0.354372	10.1978	-7.46481	1.65717e-12	2.48683e-11	17.8001	unchanged
RNF31	-0.138996	5.36211	-7.46226	1.68321e-12	2.5241e-11	17.7849	unchanged
COA6	-0.286268	6.39575	-7.46206	1.68536e-12	2.5255e-11	17.7836	unchanged
VGLL4	0.165437	6.04143	7.45904	1.71677e-12	2.57072e-11	17.7655	unchanged
SOX18	-0.276934	6.29443	-7.45386	1.77208e-12	2.65164e-11	17.7345	unchanged
ZC3H6	0.319333	7.84992	7.4522	1.79021e-12	2.67685e-11	17.7245	unchanged
LOC401320	0.226565	6.1519	7.45175	1.79511e-12	2.68226e-11	17.7218	unchanged
KLF13	-0.149527	5.66249	-7.44983	1.8164e-12	2.71213e-11	17.7103	unchanged
GPR52	0.475985	7.59444	7.44906	1.82499e-12	2.723e-11	17.7057	unchanged
MANEA	-0.310232	7.07829	-7.44474	1.87381e-12	2.79297e-11	17.6798	unchanged
THBS3	0.449139	5.50798	7.44467	1.87456e-12	2.79297e-11	17.6794	unchanged
SLC23A2	0.238324	6.23289	7.44405	1.88175e-12	2.80168e-11	17.6757	unchanged
ITGA3	-0.480163	6.73353	-7.44356	1.88736e-12	2.80804e-11	17.6728	unchanged
LAMA5	-0.240078	6.69109	-7.44263	1.89816e-12	2.8221e-11	17.6672	unchanged
ZNF737	0.309272	7.4185	7.44243	1.90043e-12	2.82345e-11	17.666	unchanged
S100A16	-0.338122	7.44036	-7.44211	1.90417e-12	2.827e-11	17.6641	unchanged
P2RX5	-0.676596	6.577	-7.43939	1.93609e-12	2.87196e-11	17.6478	down
RNF20	0.236618	7.23086	7.4393	1.93721e-12	2.87196e-11	17.6473	unchanged
BLM	-0.532768	5.85481	-7.43516	1.9869e-12	2.94355e-11	17.6225	down
PHC3	0.128868	7.28053	7.43359	2.00598e-12	2.9697e-11	17.6131	unchanged
ANKRA2	0.285505	5.31475	7.43052	2.04403e-12	3.02389e-11	17.5947	unchanged
LTBP2	0.71223	7.93749	7.42963	2.05516e-12	3.0382e-11	17.5894	up
ZDHHC12	-0.239535	5.98758	-7.42935	2.05871e-12	3.0413e-11	17.5877	unchanged
VAMP1	0.22286	6.52852	7.42859	2.0682e-12	3.051e-11	17.5832	unchanged
TAPBPL	0.22286	6.52852	7.42859	2.0682e-12	3.051e-11	17.5832	unchanged
GRK6	-0.192903	6.12812	-7.42836	2.07118e-12	3.05324e-11	17.5818	unchanged
CFAP58	0.365207	5.11139	7.42633	2.09695e-12	3.08905e-11	17.5697	unchanged
DNAJB12	-0.179441	5.67148	-7.42341	2.1348e-12	3.14258e-11	17.5522	unchanged
IFI30	-0.708426	7.60763	-7.42131	2.16231e-12	3.18009e-11	17.5396	down
GSPT1	-0.17671	9.31084	-7.42123	2.16333e-12	3.18009e-11	17.5392	unchanged
MARCKS	0.300019	6.78081	7.41947	2.18677e-12	3.21229e-11	17.5286	unchanged
PTRH2	-0.285096	5.63171	-7.41838	2.20132e-12	3.23139e-11	17.5221	unchanged
RAB23	0.332877	6.70777	7.4162	2.23079e-12	3.27235e-11	17.5091	unchanged
FAM21A	0.238574	7.65514	7.41502	2.24695e-12	3.29143e-11	17.502	unchanged
FAM21C	0.238574	7.65514	7.41502	2.24695e-12	3.29143e-11	17.502	unchanged
GLYATL2	0.274759	3.39454	7.41474	2.2508e-12	3.29475e-11	17.5004	unchanged
ARPC4	-0.254477	7.2969	-7.4137	2.26505e-12	3.31329e-11	17.4942	unchanged
ADAM9	-0.20971	9.51244	-7.41066	2.30758e-12	3.37315e-11	17.476	unchanged
X11.Sep	0.351719	8.67185	7.40778	2.34841e-12	3.43042e-11	17.4588	unchanged
SLC30A1	0.277966	6.1351	7.4075	2.35239e-12	3.43383e-11	17.4571	unchanged
UTS2	0.299891	4.83299	7.4062	2.37115e-12	3.4588e-11	17.4494	unchanged
FBXO16	0.380128	4.33089	7.40495	2.3893e-12	3.48284e-11	17.4419	unchanged
EPB41L2	0.311009	8.28433	7.39887	2.47959e-12	3.61194e-11	17.4056	unchanged
ZCCHC2	-0.185764	6.08252	-7.39572	2.52754e-12	3.67921e-11	17.3869	unchanged
RIMKLB	0.266309	6.56215	7.39558	2.52977e-12	3.67989e-11	17.386	unchanged
ZMYND19	-0.22392	5.83956	-7.39351	2.56184e-12	3.72395e-11	17.3737	unchanged
ZNF143	-0.291659	6.90253	-7.39241	2.57908e-12	3.7464e-11	17.3671	unchanged
MTRR	-0.219375	8.5336	-7.39144	2.59429e-12	3.76588e-11	17.3613	unchanged
RAB5C	-0.259052	9.77464	-7.38807	2.64812e-12	3.84133e-11	17.3412	unchanged
RHOF	-0.254779	6.64023	-7.38295	2.73197e-12	3.95737e-11	17.3107	unchanged
CUBN	0.238461	4.14218	7.38287	2.73333e-12	3.95737e-11	17.3102	unchanged
B4GALT5	-0.251588	9.29328	-7.38284	2.7338e-12	3.95737e-11	17.3101	unchanged
C1QB	-0.699506	8.04627	-7.3826	2.73778e-12	3.96038e-11	17.3086	down
AZIN1	0.319386	7.94652	7.37994	2.78252e-12	4.02232e-11	17.2928	unchanged
SENP3	-0.166349	6.54376	-7.3691	2.97217e-12	4.2935e-11	17.2282	unchanged
ARHGAP28	0.363631	4.32724	7.36654	3.01876e-12	4.35779e-11	17.213	unchanged
RBBP9	0.281371	5.51761	7.36436	3.05912e-12	4.413e-11	17.2	unchanged
GDAP1	0.258347	5.39375	7.36365	3.0723e-12	4.42895e-11	17.1958	unchanged
POLD2	-0.248186	7.85124	-7.36272	3.08969e-12	4.45037e-11	17.1903	unchanged
AKAP13	0.235438	9.5877	7.36263	3.09142e-12	4.45037e-11	17.1897	unchanged
LOC150776	-0.226843	6.62784	-7.36161	3.11061e-12	4.47491e-11	17.1837	unchanged
KMT5A	-0.155529	7.33302	-7.35989	3.14334e-12	4.51887e-11	17.1734	unchanged
BAP1	-0.179516	7.7917	-7.35961	3.14867e-12	4.52343e-11	17.1718	unchanged
ZBTB18	-0.200236	6.55581	-7.35938	3.15316e-12	4.52675e-11	17.1704	unchanged
IMPA2	-0.322424	6.05782	-7.35707	3.19765e-12	4.58748e-11	17.1567	unchanged
STARD5	0.352942	5.29339	7.35632	3.21223e-12	4.60523e-11	17.1522	unchanged
PIK3CB	-0.243799	8.04967	-7.35494	3.23936e-12	4.64093e-11	17.144	unchanged
ZZZ3	0.177618	8.01542	7.35238	3.29006e-12	4.71033e-11	17.1288	unchanged
CPSF3L	-0.138013	6.18884	-7.35221	3.29349e-12	4.71202e-11	17.1278	unchanged
JAK2	0.484364	8.02452	7.35079	3.32203e-12	4.7496e-11	17.1193	unchanged
POLR3E	-0.176865	6.95524	-7.34808	3.37702e-12	4.8249e-11	17.1033	unchanged
LOC100132005	-0.266491	4.81656	-7.34726	3.39399e-12	4.84584e-11	17.0984	unchanged
PSIP1	0.218878	6.80226	7.34696	3.40013e-12	4.85129e-11	17.0966	unchanged
ENPP4	-0.23317	5.96806	-7.34386	3.4648e-12	4.94019e-11	17.0781	unchanged
CLASP1	0.223409	9.54626	7.34244	3.49477e-12	4.97951e-11	17.0697	unchanged
GOLGA6L9	0.18016	6.78307	7.34018	3.54303e-12	5.04475e-11	17.0563	unchanged
GRWD1	-0.237905	6.13515	-7.3399	3.54889e-12	5.04475e-11	17.0547	unchanged
ZNF283	0.289175	5.05214	7.33988	3.54941e-12	5.04475e-11	17.0545	unchanged
GSDMB	0.295981	3.99757	7.33984	3.55022e-12	5.04475e-11	17.0543	unchanged
PTPN21	0.277234	8.12255	7.33948	3.55793e-12	5.05225e-11	17.0522	unchanged
NRM	-0.305982	5.59783	-7.33917	3.56471e-12	5.05845e-11	17.0503	unchanged
UBE2H	0.272778	9.10043	7.33686	3.61508e-12	5.1252e-11	17.0366	unchanged
COBL	-0.351462	6.23596	-7.33679	3.61666e-12	5.1252e-11	17.0362	unchanged
ELP2	0.167711	6.86987	7.33633	3.62669e-12	5.13593e-11	17.0335	unchanged
THOP1	-0.209369	5.4451	-7.33468	3.66311e-12	5.18398e-11	17.0237	unchanged
FAXDC2	0.602549	8.26383	7.32843	3.80461e-12	5.38058e-11	16.9866	up
PCNX2	0.225104	4.29456	7.32486	3.88775e-12	5.49444e-11	16.9654	unchanged
VPS45	0.270173	9.26481	7.32466	3.8926e-12	5.49758e-11	16.9642	unchanged
C5orf63	0.312177	6.94527	7.32074	3.98616e-12	5.62591e-11	16.941	unchanged
SNX22	-0.240547	4.32925	-7.31982	4.0083e-12	5.65332e-11	16.9355	unchanged
CRYBG3	0.218211	8.61386	7.31717	4.07323e-12	5.74102e-11	16.9198	unchanged
ZNF471	0.258609	5.72529	7.31027	4.24692e-12	5.98179e-11	16.879	unchanged
ZNF706	0.180687	7.43137	7.30868	4.28807e-12	6.03568e-11	16.8695	unchanged
RHBDD1	0.166776	8.51136	7.30767	4.3144e-12	6.06865e-11	16.8635	unchanged
FAM161B	0.217915	5.56743	7.30684	4.33607e-12	6.09502e-11	16.8586	unchanged
APLF	0.220005	5.88042	7.30648	4.34545e-12	6.1041e-11	16.8565	unchanged
PEX7	0.342558	6.01685	7.30552	4.37066e-12	6.13539e-11	16.8509	unchanged
AKIRIN1	-0.189962	7.88756	-7.30442	4.39996e-12	6.17236e-11	16.8443	unchanged
TSPYL2	-0.419181	7.45595	-7.30405	4.40985e-12	6.18208e-11	16.8421	unchanged
MEIS2	-0.264719	7.97682	-7.30119	4.48676e-12	6.28568e-11	16.8252	unchanged
GRAMD1A	-0.258462	6.83381	-7.2997	4.52728e-12	6.3382e-11	16.8164	unchanged
MTHFD2	-0.46762	7.70937	-7.29901	4.54634e-12	6.3606e-11	16.8123	unchanged
KIF27	0.213369	6.11698	7.29534	4.64824e-12	6.49882e-11	16.7906	unchanged
UBAP1	-0.18757	7.46298	-7.29233	4.73349e-12	6.61357e-11	16.7728	unchanged
MBIP	0.194896	7.15995	7.29057	4.78421e-12	6.67998e-11	16.7624	unchanged
CDRT1	-0.206666	3.8189	-7.2902	4.79508e-12	6.69067e-11	16.7602	unchanged
MED14	0.167876	8.72501	7.29002	4.80027e-12	6.69345e-11	16.7591	unchanged
MYO9A	-0.164017	7.44575	-7.28725	4.88123e-12	6.8018e-11	16.7428	unchanged
TTC5	0.177501	5.13426	7.2845	4.96295e-12	6.91105e-11	16.7265	unchanged
PKD1L2	0.370739	5.18534	7.28191	5.04118e-12	7.0153e-11	16.7112	unchanged
DOCK5	-0.396883	8.25274	-7.28163	5.04978e-12	7.02259e-11	16.7095	unchanged
LINC01296	0.275967	3.47545	7.28059	5.08136e-12	7.0618e-11	16.7034	unchanged
SERTAD3	-0.302212	5.20359	-7.28042	5.08666e-12	7.06446e-11	16.7024	unchanged
GPAT3	0.445687	7.26237	7.2803	5.09031e-12	7.06484e-11	16.7017	unchanged
GOLGA6L10	0.172149	6.75906	7.27996	5.10097e-12	7.07493e-11	16.6997	unchanged
OSBPL11	-0.261912	6.92741	-7.27964	5.11058e-12	7.08355e-11	16.6978	unchanged
FLRT2	0.535945	5.10586	7.27816	5.15651e-12	7.14247e-11	16.6891	up
FAM212B	-0.330946	5.85899	-7.27577	5.23158e-12	7.24165e-11	16.6749	unchanged
PIGA	-0.345806	5.09279	-7.27477	5.26308e-12	7.28041e-11	16.6691	unchanged
GOLGA6L5P	0.178216	6.7298	7.2724	5.33885e-12	7.38034e-11	16.6551	unchanged
STXBP6	-0.374608	5.92919	-7.2697	5.42672e-12	7.49684e-11	16.6391	unchanged
TMSB4Y	0.235682	4.80389	7.267	5.51589e-12	7.61499e-11	16.6232	unchanged
ANKRD40	-0.166528	8.45952	-7.2655	5.56598e-12	7.67906e-11	16.6143	unchanged
CNTN4	0.345199	3.62374	7.26246	5.6689e-12	7.81589e-11	16.5964	unchanged
TPT1.AS1	0.252883	6.69587	7.26113	5.7144e-12	7.87343e-11	16.5886	unchanged
DYRK1B	0.299086	7.01141	7.26088	5.72306e-12	7.88015e-11	16.5871	unchanged
STAT4	0.8855	5.58403	7.26066	5.73059e-12	7.88533e-11	16.5858	up
RANBP6	-0.313615	8.0219	-7.26009	5.75043e-12	7.90741e-11	16.5824	unchanged
FLJ30064	-0.440539	4.80674	-7.25981	5.75996e-12	7.9153e-11	16.5808	unchanged
NBEAL2	-0.268321	6.11597	-7.25699	5.85868e-12	8.04566e-11	16.5642	unchanged
COX15	0.273182	7.568	7.25579	5.90125e-12	8.09879e-11	16.5571	unchanged
HSPA2	0.654248	7.33146	7.25328	5.99123e-12	8.21688e-11	16.5423	up
RHOBTB1	0.380995	6.93157	7.25258	6.01671e-12	8.24641e-11	16.5381	unchanged
JAML	0.441924	5.02712	7.25038	6.09683e-12	8.35074e-11	16.5252	unchanged
MBD5	0.214796	7.08968	7.24929	6.13716e-12	8.40046e-11	16.5187	unchanged
IGFBP5	0.414638	9.69387	7.24805	6.18297e-12	8.45762e-11	16.5115	unchanged
DCUN1D2	0.455496	7.91854	7.24525	6.28819e-12	8.59592e-11	16.495	unchanged
GAREM1	-0.270141	7.38757	-7.24368	6.34784e-12	8.67178e-11	16.4857	unchanged
KIDINS220	0.234758	8.69491	7.24243	6.39566e-12	8.73139e-11	16.4784	unchanged
ARMC8	-0.290609	7.72676	-7.24019	6.48263e-12	8.84433e-11	16.4652	unchanged
ABL1	-0.22421	7.84071	-7.24006	6.48752e-12	8.84523e-11	16.4644	unchanged
POP7	-0.218663	6.44715	-7.23838	6.55361e-12	8.92951e-11	16.4545	unchanged
HSPB2	-0.253064	6.17795	-7.23718	6.60119e-12	8.98847e-11	16.4474	unchanged
TRAM2	-0.232946	8.39544	-7.23497	6.68951e-12	9.10279e-11	16.4344	unchanged
BICD1	0.297903	6.57969	7.23225	6.79984e-12	9.24689e-11	16.4184	unchanged
POLD4	-0.227042	7.41968	-7.23172	6.82153e-12	9.27035e-11	16.4153	unchanged
PIM1	-0.537427	7.28645	-7.22791	6.97944e-12	9.47878e-11	16.3929	down
TAF1	0.106956	5.29975	7.22654	7.0374e-12	9.55128e-11	16.3849	unchanged
HDGF	-0.176577	9.24962	-7.22618	7.05255e-12	9.56563e-11	16.3828	unchanged
SPACA9	0.217496	4.88644	7.22436	7.13003e-12	9.66443e-11	16.3721	unchanged
HMG20B	-0.171399	7.18571	-7.22256	7.20742e-12	9.76299e-11	16.3615	unchanged
TRERF1	0.24967	4.71579	7.22227	7.21996e-12	9.77364e-11	16.3598	unchanged
FMR1	0.186344	7.09983	7.22061	7.29245e-12	9.86536e-11	16.35	unchanged
VASN	-0.261869	5.27755	-7.22022	7.30947e-12	9.88198e-11	16.3478	unchanged
ZNF397	0.139699	5.29466	7.21903	7.36183e-12	9.94223e-11	16.3408	unchanged
AKAP8	-0.251175	7.09334	-7.219	7.36356e-12	9.94223e-11	16.3405	unchanged
ZNF793	0.226071	4.84043	7.21571	7.51031e-12	1.01338e-10	16.3212	unchanged
ZNF501	0.255389	5.08988	7.20643	7.94072e-12	1.07077e-10	16.2667	unchanged
ENAM	0.664426	6.28948	7.20612	7.95552e-12	1.07207e-10	16.2649	up
RAB15	-0.622823	6.73548	-7.2027	8.12041e-12	1.09358e-10	16.2448	down
BDH2	0.354052	5.83351	7.20169	8.16954e-12	1.09949e-10	16.2389	unchanged
GABRR2	-0.255924	4.99473	-7.19823	8.34068e-12	1.1218e-10	16.2187	unchanged
HKR1	0.248786	6.5817	7.19584	8.46134e-12	1.1373e-10	16.2046	unchanged
CHRDL2	-0.806513	5.09694	-7.19461	8.52367e-12	1.14494e-10	16.1974	down
PER3	0.576724	7.10864	7.19081	8.72012e-12	1.17057e-10	16.1752	up
ZNF808	0.239228	8.30047	7.19036	8.74388e-12	1.17301e-10	16.1725	unchanged
MOXD1	0.59057	5.85592	7.18791	8.87289e-12	1.18955e-10	16.1582	up
RNF220	-0.148677	7.1499	-7.18617	8.96632e-12	1.20112e-10	16.1479	unchanged
LRRK2	0.315998	5.71287	7.18608	8.97072e-12	1.20112e-10	16.1474	unchanged
ZDHHC3	-0.14282	7.39692	-7.18396	9.08536e-12	1.21569e-10	16.135	unchanged
CD53	-0.671703	7.49567	-7.18164	9.21269e-12	1.23194e-10	16.1214	down
DGAT1	-0.220295	7.48244	-7.18107	9.24424e-12	1.23537e-10	16.1181	unchanged
ECE1	-0.211537	8.65876	-7.17988	9.31045e-12	1.24342e-10	16.1111	unchanged
SGPP2	-0.839348	6.49589	-7.17831	9.39801e-12	1.25431e-10	16.1019	down
RASD2	-0.338368	5.57811	-7.17666	9.49179e-12	1.26602e-10	16.0922	unchanged
ZNF44	0.219532	5.85918	7.17607	9.52506e-12	1.26964e-10	16.0888	unchanged
CYSLTR1	0.431205	4.81281	7.17346	9.67518e-12	1.28883e-10	16.0735	unchanged
NSMAF	-0.172041	7.75937	-7.1727	9.71909e-12	1.29385e-10	16.0691	unchanged
AP2S1	-0.197412	6.74884	-7.16521	1.01645e-11	1.35228e-10	16.0253	unchanged
KCNIP3	-0.278386	6.61626	-7.16421	1.02252e-11	1.3595e-10	16.0194	unchanged
STEAP4	-0.558252	8.46275	-7.16326	1.02836e-11	1.36639e-10	16.0139	down
DHX37	-0.309113	5.41506	-7.16163	1.03845e-11	1.37891e-10	16.0043	unchanged
TMEM150A	-0.189667	6.3906	-7.16013	1.04781e-11	1.39046e-10	15.9956	unchanged
OCIAD1	0.191097	7.96107	7.15971	1.05043e-11	1.39305e-10	15.9931	unchanged
ALPL	-0.383099	6.58474	-7.15677	1.06907e-11	1.41688e-10	15.9759	unchanged
KDM4B	-0.171427	6.44543	-7.15606	1.0736e-11	1.42197e-10	15.9718	unchanged
CERK	-0.252907	8.70583	-7.15433	1.08477e-11	1.43586e-10	15.9617	unchanged
MLLT10	0.175492	7.7142	7.15192	1.10051e-11	1.45578e-10	15.9476	unchanged
CLIC1	-0.387837	8.07371	-7.15111	1.10585e-11	1.4619e-10	15.9428	unchanged
TCP1	-0.172303	10.5715	-7.15007	1.11269e-11	1.47002e-10	15.9368	unchanged
TM2D3	-0.198823	7.27492	-7.14858	1.12263e-11	1.48222e-10	15.9281	unchanged
SYS1.DBNDD2	-0.196308	7.94428	-7.14803	1.12633e-11	1.48616e-10	15.9249	unchanged
MIEF1	-0.171022	6.24357	-7.14634	1.13774e-11	1.50027e-10	15.915	unchanged
ELAC1	0.219834	5.49781	7.14611	1.13935e-11	1.50144e-10	15.9137	unchanged
MBTD1	0.225874	6.17714	7.14254	1.16391e-11	1.53284e-10	15.8928	unchanged
TM7SF2	0.495287	6.11209	7.14116	1.1735e-11	1.54449e-10	15.8848	unchanged
AMZ2P1	0.349695	7.43353	7.13976	1.18335e-11	1.55648e-10	15.8766	unchanged
TP63	0.277409	3.84699	7.13221	1.23785e-11	1.62713e-10	15.8326	unchanged
FUBP3	0.19331	7.64816	7.13189	1.24019e-11	1.62919e-10	15.8307	unchanged
POLG	-0.16786	6.15518	-7.13142	1.24373e-11	1.6328e-10	15.8279	unchanged
ME3	0.183815	7.28408	7.1308	1.24831e-11	1.63779e-10	15.8244	unchanged
LCN12	0.227923	5.38159	7.12929	1.25957e-11	1.65152e-10	15.8156	unchanged
KLC4	0.170388	5.97584	7.12624	1.28274e-11	1.68085e-10	15.7977	unchanged
C7orf49	-0.217112	6.79431	-7.12536	1.28944e-11	1.68856e-10	15.7927	unchanged
ELOVL1	-0.262832	7.95444	-7.1249	1.29298e-11	1.69214e-10	15.79	unchanged
OCIAD2	-0.284244	4.17576	-7.12248	1.31177e-11	1.71566e-10	15.7759	unchanged
DPM1	0.250298	9.62626	7.12078	1.32511e-11	1.73202e-10	15.766	unchanged
FRMPD4	0.477406	4.51444	7.11986	1.33239e-11	1.74045e-10	15.7606	unchanged
GPSM2	-0.58655	4.86812	-7.11694	1.35577e-11	1.76988e-10	15.7436	down
ARG2	-0.403143	6.51695	-7.11622	1.36162e-11	1.77529e-10	15.7394	unchanged
VTI1B	-0.403143	6.51695	-7.11622	1.36162e-11	1.77529e-10	15.7394	unchanged
DAG1	-0.23553	8.79475	-7.11309	1.38727e-11	1.80661e-10	15.7212	unchanged
H1F0	-0.364472	8.65942	-7.11307	1.38737e-11	1.80661e-10	15.7211	unchanged
NOL6	-0.259515	5.7245	-7.11279	1.38973e-11	1.80856e-10	15.7194	unchanged
LOC389765	0.224643	6.22337	7.11179	1.39804e-11	1.81824e-10	15.7136	unchanged
SMPD2	-0.242325	5.53051	-7.11133	1.40184e-11	1.82205e-10	15.7109	unchanged
THAP6	0.200933	6.74179	7.11107	1.40397e-11	1.82368e-10	15.7095	unchanged
HDAC9	0.351151	6.33174	7.10949	1.41728e-11	1.83983e-10	15.7002	unchanged
SYT17	0.263285	4.56233	7.1091	1.42057e-11	1.84294e-10	15.698	unchanged
PXMP4	0.330929	5.90387	7.10788	1.43094e-11	1.85525e-10	15.6909	unchanged
JOSD2	-0.188887	5.57131	-7.10514	1.45446e-11	1.88457e-10	15.6749	unchanged
GLUL	-0.300187	9.77801	-7.10481	1.45733e-11	1.88711e-10	15.673	unchanged
GUSBP5	0.236063	5.86014	7.10447	1.46026e-11	1.88973e-10	15.671	unchanged
SLC25A44	-0.225558	6.19073	-7.10407	1.46377e-11	1.8931e-10	15.6687	unchanged
BEST1	-0.396377	5.24261	-7.10366	1.46733e-11	1.89654e-10	15.6663	unchanged
SIRPB2	-0.406911	5.12429	-7.10202	1.48166e-11	1.91387e-10	15.6568	unchanged
CLEC1A	0.285891	5.47195	7.10132	1.48786e-11	1.92069e-10	15.6527	unchanged
PTPN13	0.434839	6.3175	7.10105	1.49028e-11	1.92263e-10	15.6511	unchanged
KLRK1	0.637758	3.94689	7.10054	1.49482e-11	1.92729e-10	15.6482	up
SHISA9	-0.23695	5.48338	-7.09839	1.51407e-11	1.95091e-10	15.6357	unchanged
UBE2S	-0.1903	5.80696	-7.09368	1.55703e-11	2.00503e-10	15.6083	unchanged
HINT1	-0.215514	7.0842	-7.09247	1.56827e-11	2.01825e-10	15.6013	unchanged
DYNC2H1	0.228613	4.41901	7.09219	1.5709e-11	2.02039e-10	15.5996	unchanged
PTS	-0.215126	6.31286	-7.09069	1.58498e-11	2.03725e-10	15.5909	unchanged
SNAP47	0.23686	5.81367	7.09042	1.58747e-11	2.03794e-10	15.5894	unchanged
JMJD4	0.23686	5.81367	7.09042	1.58747e-11	2.03794e-10	15.5894	unchanged
MESDC1	-0.213257	6.0256	-7.09019	1.58965e-11	2.03948e-10	15.588	unchanged
PHF20L1	-0.204452	7.55075	-7.08865	1.60423e-11	2.05692e-10	15.5791	unchanged
PI15	-0.955731	3.91741	-7.08828	1.60775e-11	2.06017e-10	15.577	down
NEK5	0.21617	3.78092	7.08736	1.6166e-11	2.07024e-10	15.5716	unchanged
TLR2	-0.636304	5.27759	-7.08522	1.63731e-11	2.09548e-10	15.5592	down
PID1	-0.310671	5.84029	-7.08467	1.64266e-11	2.10103e-10	15.556	unchanged
NIPA2	-0.281648	7.16024	-7.08345	1.65458e-11	2.11499e-10	15.5489	unchanged
CLU	0.395431	8.20452	7.0815	1.67387e-11	2.13834e-10	15.5376	unchanged
EDNRA	0.4905	8.69222	7.07978	1.69106e-11	2.15898e-10	15.5276	unchanged
AXIN1	-0.215377	5.27417	-7.07895	1.69937e-11	2.16825e-10	15.5228	unchanged
BICC1	0.408925	6.1259	7.07869	1.70204e-11	2.17034e-10	15.5213	unchanged
KLHDC9	0.192431	4.03282	7.07665	1.72274e-11	2.19539e-10	15.5094	unchanged
PMS1	0.15884	7.07935	7.07357	1.75449e-11	2.23372e-10	15.4916	unchanged
LOC653653	-0.267945	9.12835	-7.07353	1.75496e-11	2.23372e-10	15.4913	unchanged
ARHGEF9	0.30152	8.59483	7.07129	1.77847e-11	2.26226e-10	15.4783	unchanged
F13A1	-0.738547	9.24214	-7.06994	1.79272e-11	2.27901e-10	15.4705	down
VPS13D	-0.181856	8.24077	-7.06963	1.79603e-11	2.28183e-10	15.4687	unchanged
CCT7	-0.176527	9.08945	-7.06941	1.79842e-11	2.28346e-10	15.4674	unchanged
RDH10	-0.395121	7.46045	-7.06635	1.83129e-11	2.32379e-10	15.4497	unchanged
KIAA0922	0.308074	6.99276	7.06548	1.84078e-11	2.33441e-10	15.4447	unchanged
GPS2	-0.130929	5.8848	-7.06283	1.86994e-11	2.36979e-10	15.4293	unchanged
VPS8	0.338473	7.83118	7.06274	1.87095e-11	2.36979e-10	15.4288	unchanged
HN1	-0.282537	5.4782	-7.06189	1.8804e-11	2.38032e-10	15.4238	unchanged
OCRL	-0.174561	7.14871	-7.0598	1.9038e-11	2.40848e-10	15.4118	unchanged
SEPHS2	-0.165869	6.40043	-7.05938	1.90856e-11	2.41303e-10	15.4093	unchanged
MAF1	-0.213449	6.93768	-7.05793	1.92508e-11	2.43245e-10	15.4009	unchanged
TMCC1	0.168772	7.37518	7.05548	1.95322e-11	2.46652e-10	15.3867	unchanged
NFATC4	-0.193935	5.41776	-7.05528	1.95545e-11	2.46784e-10	15.3856	unchanged
PIM3	-0.15952	5.75789	-7.05254	1.98743e-11	2.50668e-10	15.3697	unchanged
NDN	0.167484	4.73715	7.05218	1.99174e-11	2.5106e-10	15.3676	unchanged
DIP2B	0.159365	7.03056	7.05145	2.00037e-11	2.51995e-10	15.3634	unchanged
ECT2	-0.297385	4.99957	-7.05083	2.00768e-11	2.52764e-10	15.3598	unchanged
RABGGTA	-0.205571	6.43069	-7.05048	2.01193e-11	2.53147e-10	15.3578	unchanged
PLA2G6	0.215935	5.51979	7.05011	2.01628e-11	2.53541e-10	15.3557	unchanged
EGR1	0.934611	8.65506	7.04894	2.03026e-11	2.55145e-10	15.3489	up
ANO1	0.3664	6.62043	7.04713	2.05215e-11	2.57742e-10	15.3384	unchanged
CHPT1	-0.148078	6.79141	-7.04458	2.08334e-11	2.61501e-10	15.3237	unchanged
TOMM20L	-0.145159	4.82282	-7.04202	2.11517e-11	2.65178e-10	15.3089	unchanged
TIMM9	-0.145159	4.82282	-7.04202	2.11517e-11	2.65178e-10	15.3089	unchanged
RAP1A	-0.191222	8.17732	-7.0368	2.18157e-11	2.73337e-10	15.2786	unchanged
UTS2B	0.18695	2.94841	7.03666	2.18328e-11	2.73388e-10	15.2779	unchanged
GHR	0.404834	7.59342	7.03609	2.19077e-11	2.74033e-10	15.2745	unchanged
HCFC1R1	-0.152413	6.40029	-7.03596	2.19237e-11	2.74033e-10	15.2738	unchanged
THOC6	-0.152413	6.40029	-7.03596	2.19237e-11	2.74033e-10	15.2738	unchanged
PRKRIP1	0.175483	6.75563	7.03568	2.19607e-11	2.74331e-10	15.2722	unchanged
ANXA7	0.195214	8.29732	7.03543	2.19927e-11	2.74567e-10	15.2707	unchanged
TRPC1	0.290233	7.56649	7.03392	2.219e-11	2.76864e-10	15.262	unchanged
ALS2CR12	0.416089	7.24513	7.03266	2.23563e-11	2.78773e-10	15.2547	unchanged
APLNR	0.56602	5.89695	7.03154	2.25042e-11	2.80449e-10	15.2483	up
ZNF704	0.352536	7.54037	7.03039	2.26575e-11	2.82192e-10	15.2416	unchanged
CYBRD1	0.430136	9.67201	7.0294	2.27914e-11	2.8369e-10	15.2359	unchanged
PLCB1	0.30356	6.93549	7.02673	2.31539e-11	2.8803e-10	15.2205	unchanged
SOCS2	0.369145	6.53173	7.02591	2.32658e-11	2.89249e-10	15.2158	unchanged
SLC25A39	-0.222028	7.62069	-7.02514	2.3372e-11	2.90397e-10	15.2113	unchanged
GBP7	0.153257	4.3986	7.02406	2.35216e-11	2.92082e-10	15.2051	unchanged
HNRNPF	-0.223522	7.49038	-7.02218	2.37849e-11	2.95177e-10	15.1942	unchanged
TTL	-0.164297	7.73268	-7.02035	2.40424e-11	2.98194e-10	15.1837	unchanged
TARS2	0.232787	6.3438	7.01867	2.4283e-11	3.00999e-10	15.1739	unchanged
THBS4	0.720251	7.92736	7.01631	2.4624e-11	3.05045e-10	15.1603	up
ABHD5	-0.383549	8.70018	-7.01596	2.46747e-11	3.05493e-10	15.1583	unchanged
TMEM53	-0.254251	6.96001	-7.0121	2.52435e-11	3.12349e-10	15.136	unchanged
CDKN2AIP	0.173623	6.36787	7.01186	2.52787e-11	3.12599e-10	15.1347	unchanged
CDH19	-0.512989	7.8107	-7.0101	2.5542e-11	3.15668e-10	15.1245	down
PHF3	0.203224	8.40817	7.0047	2.63699e-11	3.25707e-10	15.0934	unchanged
TCEANC	0.14938	4.27494	7.00304	2.66285e-11	3.28707e-10	15.0838	unchanged
BBS12	-0.445146	5.10068	-7.00188	2.68112e-11	3.30766e-10	15.0771	unchanged
RRAGB	0.193689	6.51816	6.99903	2.72657e-11	3.36175e-10	15.0607	unchanged
TXNDC11	-0.127275	6.08663	-6.99736	2.7536e-11	3.39308e-10	15.0511	unchanged
DCAF16	0.181627	7.54413	6.99637	2.76961e-11	3.41078e-10	15.0454	unchanged
GPALPP1	0.146497	6.60813	6.99579	2.77918e-11	3.42055e-10	15.0421	unchanged
TRABD	-0.127771	6.74001	-6.99543	2.78503e-11	3.42573e-10	15.04	unchanged
MYO15B	0.238508	5.91345	6.99509	2.79059e-11	3.43056e-10	15.038	unchanged
MYD88	-0.37486	7.05291	-6.99467	2.79752e-11	3.43704e-10	15.0356	unchanged
TAB2	-0.15691	8.33553	-6.99323	2.82144e-11	3.4644e-10	15.0273	unchanged
TCEAL8	0.235028	6.12135	6.99207	2.84078e-11	3.48609e-10	15.0206	unchanged
RRN3P1	0.223891	8.46716	6.99016	2.87283e-11	3.52128e-10	15.0097	unchanged
RRN3P2	0.223891	8.46716	6.99016	2.87283e-11	3.52128e-10	15.0097	unchanged
IFT27	0.196207	5.39344	6.9889	2.89438e-11	3.54561e-10	15.0024	unchanged
POMT2	-0.215757	6.77047	-6.98586	2.94666e-11	3.60593e-10	14.9849	unchanged
MARVELD2	-0.258768	3.4933	-6.98583	2.94707e-11	3.60593e-10	14.9847	unchanged
ZNF280B	0.283287	4.97252	6.98537	2.95502e-11	3.61354e-10	14.9821	unchanged
NBN	0.194563	7.02056	6.98514	2.95902e-11	3.61631e-10	14.9808	unchanged
RANBP10	0.181318	6.97352	6.98273	3.00142e-11	3.6654e-10	14.9669	unchanged
PRR14	-0.15152	6.45567	-6.98266	3.0027e-11	3.6654e-10	14.9665	unchanged
CHD6	0.223648	7.66921	6.98193	3.01561e-11	3.67901e-10	14.9623	unchanged
HNRNPUL1	-0.116603	8.70355	-6.98073	3.03696e-11	3.7029e-10	14.9554	unchanged
DNAJA4	-0.481919	9.32444	-6.97937	3.06136e-11	3.73046e-10	14.9476	unchanged
CDH6	0.359392	5.88995	6.97918	3.06475e-11	3.73241e-10	14.9465	unchanged
CCL11	-0.485558	5.31017	-6.97838	3.07917e-11	3.74778e-10	14.9419	unchanged
CTPS1	-0.351136	6.03361	-6.97789	3.08808e-11	3.75645e-10	14.9391	unchanged
TTC14	0.212547	6.54991	6.97734	3.09819e-11	3.76655e-10	14.9359	unchanged
NLGN2	-0.207005	5.22343	-6.97477	3.14533e-11	3.82164e-10	14.9211	unchanged
NCSTN	0.107864	9.1939	6.97228	3.19176e-11	3.87579e-10	14.9068	unchanged
SLC17A9	-0.233354	5.14802	-6.97073	3.22091e-11	3.90891e-10	14.8979	unchanged
GAS2L1	-0.225571	6.04384	-6.96968	3.24095e-11	3.92973e-10	14.8919	unchanged
KIAA1755	0.245338	4.52637	6.96963	3.24183e-11	3.92973e-10	14.8916	unchanged
LRP4	-0.293794	7.33241	-6.96905	3.25289e-11	3.9396e-10	14.8883	unchanged
ISCU	0.24996	10.1605	6.96894	3.25498e-11	3.9396e-10	14.8876	unchanged
CCDC85C	-0.17645	6.35125	-6.96891	3.25564e-11	3.9396e-10	14.8874	unchanged
AP1B1	-0.212875	7.0264	-6.96733	3.28602e-11	3.97406e-10	14.8784	unchanged
CDK5RAP3	0.169899	6.29952	6.96681	3.29612e-11	3.98397e-10	14.8754	unchanged
MAP1LC3B2	-0.243144	10.1372	-6.9663	3.30587e-11	3.99344e-10	14.8725	unchanged
NANS	-0.301058	6.44185	-6.96571	3.31736e-11	4.005e-10	14.8691	unchanged
SERPINE1	-1.37214	7.25079	-6.96314	3.3679e-11	4.06278e-10	14.8543	down
C1orf123	0.244204	8.7862	6.96308	3.36911e-11	4.06278e-10	14.854	unchanged
TMEM135	0.156954	7.19491	6.96235	3.38357e-11	4.07786e-10	14.8498	unchanged
SMARCAL1	0.200968	6.69175	6.96084	3.41369e-11	4.1118e-10	14.8411	unchanged
CCDC3	0.608826	6.42306	6.96074	3.41577e-11	4.11193e-10	14.8405	up
ATP13A1	-0.169971	6.40754	-6.95858	3.45939e-11	4.16203e-10	14.8281	unchanged
SCAI	0.195718	5.89458	6.95458	3.5416e-11	4.25848e-10	14.8052	unchanged
SH3RF3	-0.248171	6.96247	-6.95227	3.59006e-11	4.31427e-10	14.7919	unchanged
HERC4	0.214075	7.36066	6.95173	3.60133e-11	4.32533e-10	14.7889	unchanged
SELK	-0.225262	6.67744	-6.94944	3.65e-11	4.38125e-10	14.7757	unchanged
SCGN	-0.59072	3.71141	-6.94616	3.72105e-11	4.46398e-10	14.7569	down
RAB37	0.174128	4.12701	6.94545	3.73656e-11	4.48001e-10	14.7528	unchanged
TTC12	0.256096	5.2209	6.94395	3.76958e-11	4.517e-10	14.7443	unchanged
TCEB1	-0.210198	7.80428	-6.94052	3.84611e-11	4.60607e-10	14.7246	unchanged
SIGLEC10	-0.403072	4.34816	-6.94028	3.8517e-11	4.61011e-10	14.7232	unchanged
BCL7B	-0.173618	9.05057	-6.93801	3.90326e-11	4.66915e-10	14.7102	unchanged
PMS2	0.230527	6.25372	6.93723	3.92105e-11	4.6852e-10	14.7058	unchanged
ATP2C1	0.198084	7.32683	6.93723	3.92116e-11	4.6852e-10	14.7057	unchanged
C19orf43	-0.199459	7.31745	-6.93499	3.97298e-11	4.74439e-10	14.6929	unchanged
ZNF423	0.218142	5.62635	6.93402	3.99568e-11	4.76877e-10	14.6874	unchanged
HIST1H2BJ	-0.204821	3.45514	-6.93356	4.0063e-11	4.77872e-10	14.6848	unchanged
CRLF1	-0.468328	6.89382	-6.93275	4.02537e-11	4.79872e-10	14.6801	unchanged
HPGDS	0.562835	4.04452	6.93153	4.05425e-11	4.83039e-10	14.6731	up
SSFA2	-0.179297	8.60553	-6.93117	4.06298e-11	4.83803e-10	14.671	unchanged
PRAF2	-0.26695	7.01639	-6.92851	4.12663e-11	4.91102e-10	14.6559	unchanged
EVI5L	-0.175291	6.13921	-6.92618	4.18353e-11	4.9759e-10	14.6425	unchanged
STARD10	-0.348862	7.33427	-6.92594	4.18926e-11	4.97987e-10	14.6411	unchanged
CALU	-0.286234	9.41434	-6.92512	4.20948e-11	5.00107e-10	14.6364	unchanged
APLP2	0.150107	10.2426	6.92446	4.2258e-11	5.01759e-10	14.6327	unchanged
MARCO	-0.342548	4.52227	-6.92392	4.23904e-11	5.03046e-10	14.6296	unchanged
SPIN1	0.240507	9.42641	6.9207	4.3198e-11	5.12338e-10	14.6112	unchanged
LDHA	-0.318144	10.6891	-6.91998	4.33815e-11	5.14222e-10	14.607	unchanged
RERE	-0.188187	8.70356	-6.91765	4.39759e-11	5.20973e-10	14.5937	unchanged
ZNF593	-0.271733	6.31593	-6.91506	4.46482e-11	5.28637e-10	14.5789	unchanged
RAD1	-0.159455	6.41583	-6.91179	4.55117e-11	5.38555e-10	14.5602	unchanged
SHISA4	-0.379331	7.85389	-6.91076	4.57853e-11	5.41486e-10	14.5544	unchanged
KAZALD1	0.22216	5.24948	6.91031	4.59054e-11	5.42598e-10	14.5518	unchanged
FADD	-0.171041	5.58568	-6.90924	4.61953e-11	5.45716e-10	14.5456	unchanged
PPP1R15A	0.21461	7.77457	6.90604	4.70658e-11	5.55686e-10	14.5274	unchanged
TIMM50	-0.172044	9.28972	-6.90543	4.7235e-11	5.57367e-10	14.5239	unchanged
SDCCAG8	0.14705	6.48684	6.90532	4.72656e-11	5.57414e-10	14.5233	unchanged
RPS6KA4	-0.166831	5.39912	-6.90484	4.73995e-11	5.58677e-10	14.5205	unchanged
MRPL3	-0.233574	8.11744	-6.90403	4.76226e-11	5.6099e-10	14.5159	unchanged
ELP4	0.200103	7.26799	6.90076	4.8541e-11	5.71486e-10	14.4973	unchanged
GATAD2A	-0.263588	7.22254	-6.9006	4.85866e-11	5.71701e-10	14.4964	unchanged
HTATIP2	-0.32657	6.26654	-6.90015	4.87168e-11	5.7291e-10	14.4937	unchanged
CDC42EP2	-0.244399	6.49742	-6.89628	4.98288e-11	5.85657e-10	14.4717	unchanged
ZNF559.ZNF177	0.231222	6.23871	6.89587	4.99498e-11	5.86749e-10	14.4693	unchanged
AP1S2	-0.263413	7.86868	-6.89529	5.01182e-11	5.88395e-10	14.466	unchanged
NDUFAF2	-0.136426	5.00479	-6.89414	5.04551e-11	5.92018e-10	14.4595	unchanged
THSD4	0.415084	7.94575	6.89249	5.0944e-11	5.97419e-10	14.4501	unchanged
ZNF426	0.184805	7.33874	6.88963	5.18039e-11	6.07162e-10	14.4337	unchanged
GPR83	0.249525	3.73549	6.88935	5.18874e-11	6.07799e-10	14.4322	unchanged
ARPC5L	-0.226296	6.19999	-6.88819	5.2241e-11	6.11597e-10	14.4255	unchanged
HVCN1	-0.307148	5.77654	-6.88513	5.31797e-11	6.22239e-10	14.4081	unchanged
ARPC1B	-0.401221	8.1427	-6.88215	5.41126e-11	6.32799e-10	14.3912	unchanged
R3HDM2	0.237268	8.29637	6.87962	5.49177e-11	6.41855e-10	14.3767	unchanged
COL16A1	0.158858	5.2306	6.87514	5.63714e-11	6.58476e-10	14.3512	unchanged
ZBTB4	0.221103	7.73433	6.87478	5.64905e-11	6.59498e-10	14.3492	unchanged
CEBPG	-0.287115	6.62406	-6.87434	5.66348e-11	6.60813e-10	14.3467	unchanged
ZNF398	-0.160125	6.09653	-6.86956	5.82367e-11	6.79114e-10	14.3194	unchanged
PTBP1	-0.292075	8.35586	-6.86946	5.82684e-11	6.79114e-10	14.3189	unchanged
ZNF117	0.365488	6.40387	6.86631	5.93506e-11	6.91342e-10	14.3009	unchanged
DENND1B	0.270633	7.57083	6.8656	5.95939e-11	6.93789e-10	14.2969	unchanged
CD74	0.429077	9.58051	6.86295	6.05204e-11	7.04182e-10	14.2819	unchanged
PARM1	0.316793	9.61292	6.86234	6.07382e-11	7.06322e-10	14.2784	unchanged
TP53INP1	0.282523	7.018	6.86175	6.09468e-11	7.08353e-10	14.275	unchanged
MIR99A	0.50342	5.34621	6.86124	6.11293e-11	7.10079e-10	14.2721	up
SH3GL1	-0.261533	6.51633	-6.8598	6.1643e-11	7.15648e-10	14.2639	unchanged
CTIF	-0.31227	7.11345	-6.85924	6.18446e-11	7.1759e-10	14.2607	unchanged
FOXP2	0.422099	4.74184	6.85726	6.25622e-11	7.25513e-10	14.2495	unchanged
NUDT5	-0.307985	6.32921	-6.85682	6.27199e-11	7.26708e-10	14.247	unchanged
RABL3	0.215892	7.95347	6.85678	6.27349e-11	7.26708e-10	14.2468	unchanged
TMX4	-0.293128	9.05124	-6.85664	6.27855e-11	7.26891e-10	14.246	unchanged
MIR22HG	-0.317912	6.76105	-6.85627	6.29206e-11	7.27648e-10	14.2439	unchanged
MIR22	-0.317912	6.76105	-6.85627	6.29206e-11	7.27648e-10	14.2439	unchanged
HP1BP3	0.142883	8.96115	6.85578	6.31028e-11	7.29019e-10	14.2411	unchanged
RFK	-0.227122	7.7155	-6.85576	6.3109e-11	7.29019e-10	14.241	unchanged
KBTBD7	0.271661	5.91885	6.8556	6.31682e-11	7.29299e-10	14.2401	unchanged
PNMAL1	0.304888	5.23839	6.85484	6.34478e-11	7.32122e-10	14.2357	unchanged
CCDC69	-0.328169	7.92474	-6.85307	6.41057e-11	7.39305e-10	14.2257	unchanged
CALHM2	-0.263041	6.76303	-6.85186	6.45579e-11	7.44109e-10	14.2188	unchanged
LYRM1	-0.227961	7.25524	-6.84942	6.54791e-11	7.5431e-10	14.205	unchanged
LOC400590	0.274509	7.33547	6.84566	6.69294e-11	7.70593e-10	14.1836	unchanged
PDGFD	0.379396	7.4643	6.84552	6.69815e-11	7.70768e-10	14.1828	unchanged
NGFR	-0.421392	5.68919	-6.84203	6.83549e-11	7.86138e-10	14.163	unchanged
ZDHHC13	-0.237316	7.0216	-6.83895	6.95911e-11	7.99915e-10	14.1455	unchanged
SAT1	-0.461805	9.23001	-6.83844	6.97953e-11	8.0182e-10	14.1426	unchanged
CAPS2	0.378762	5.95509	6.83714	7.03252e-11	8.07463e-10	14.1353	unchanged
TPPP3	0.372214	6.88174	6.83686	7.04422e-11	8.08361e-10	14.1336	unchanged
GSAP	0.261975	6.10594	6.83474	7.13149e-11	8.17927e-10	14.1216	unchanged
LINC00467	0.297381	5.14412	6.83059	7.30514e-11	8.37383e-10	14.0981	unchanged
EIF4A1	-0.338641	8.81062	-6.82793	7.41879e-11	8.4954e-10	14.0831	unchanged
HYLS1	-0.194507	3.2935	-6.82792	7.41934e-11	8.4954e-10	14.083	unchanged
PDGFRL	0.424986	6.50745	6.82579	7.5117e-11	8.59644e-10	14.0709	unchanged
MT1X	-0.644712	9.36951	-6.82508	7.54275e-11	8.62725e-10	14.0669	down
SLC35A2	-0.169544	4.92223	-6.82441	7.57213e-11	8.65611e-10	14.0631	unchanged
SDPR	0.300568	7.72861	6.82399	7.5904e-11	8.67225e-10	14.0607	unchanged
FAM120B	0.146497	7.26647	6.82145	7.70338e-11	8.79651e-10	14.0463	unchanged
ARID1A	-0.167491	7.99134	-6.8193	7.79981e-11	8.90176e-10	14.0342	unchanged
ACOX2	0.338085	7.07395	6.81916	7.80644e-11	8.90446e-10	14.0333	unchanged
PAPSS2	-0.430507	7.61143	-6.81795	7.86144e-11	8.9623e-10	14.0265	unchanged
WDR76	-0.240198	4.67825	-6.81781	7.8677e-11	8.96454e-10	14.0257	unchanged
RPS2	-0.250782	8.98677	-6.81581	7.95931e-11	9.06397e-10	14.0144	unchanged
FMN1	-0.439063	4.77656	-6.81381	8.05247e-11	9.1624e-10	14.003	unchanged
FXYD1	0.303319	9.41919	6.81376	8.05452e-11	9.1624e-10	14.0028	unchanged
ATP6V0A2	-0.198606	6.41734	-6.81354	8.06513e-11	9.16947e-10	14.0015	unchanged
METTL10	0.181338	6.50349	6.80773	8.34132e-11	9.47831e-10	13.9686	unchanged
REEP3	-0.248185	7.63122	-6.80562	8.44392e-11	9.58968e-10	13.9567	unchanged
PCNX3	-0.157662	6.51999	-6.80514	8.46741e-11	9.61113e-10	13.954	unchanged
CHRDL1	1.01526	6.01129	6.80475	8.48632e-11	9.62736e-10	13.9518	up
DUSP23	-0.208603	6.48089	-6.8025	8.59781e-11	9.74855e-10	13.9391	unchanged
GRK3	0.426173	6.60063	6.80099	8.67298e-11	9.82844e-10	13.9306	unchanged
P2RX7	0.345849	4.2283	6.79771	8.83944e-11	1.00116e-09	13.912	unchanged
HMGCLL1	0.320142	4.41691	6.79417	9.0225e-11	1.02134e-09	13.892	unchanged
NLRP1	0.242934	5.94973	6.79393	9.03518e-11	1.02167e-09	13.8906	unchanged
LOC728392	0.242934	5.94973	6.79393	9.03518e-11	1.02167e-09	13.8906	unchanged
P2RY13	0.411571	4.85775	6.78897	9.2981e-11	1.05083e-09	13.8626	unchanged
LOC100133315	0.302875	6.12659	6.78798	9.35156e-11	1.0563e-09	13.857	unchanged
HIST1H2AC	0.199994	7.09208	6.78583	9.4686e-11	1.06894e-09	13.8449	unchanged
NANOS1	-0.485459	6.34682	-6.78461	9.53524e-11	1.07588e-09	13.8381	unchanged
MCMDC2	0.348729	4.91409	6.78227	9.66507e-11	1.08994e-09	13.8249	unchanged
FAM47E	0.319315	3.82884	6.77688	9.97128e-11	1.12387e-09	13.7944	unchanged
TRMT5	0.203154	5.91702	6.77642	9.99792e-11	1.12626e-09	13.7918	unchanged
FLOT2	-0.220051	7.63731	-6.77413	1.01309e-10	1.14063e-09	13.7789	unchanged
PDZD8	-0.161673	7.25817	-6.774	1.01382e-10	1.14083e-09	13.7782	unchanged
KLHL26	-0.172427	5.59586	-6.77234	1.02358e-10	1.1512e-09	13.7689	unchanged
CCDC92	-0.199457	8.68296	-6.77192	1.02611e-10	1.15342e-09	13.7665	unchanged
ABHD1	0.335533	5.74833	6.76982	1.03862e-10	1.16685e-09	13.7546	unchanged
ATXN1	0.18133	7.43175	6.76686	1.05651e-10	1.18632e-09	13.738	unchanged
IFIT1	0.554415	6.62735	6.76663	1.05794e-10	1.18728e-09	13.7366	up
SPTBN1	0.169988	10.75	6.766	1.06176e-10	1.19092e-09	13.7331	unchanged
GNA12	-0.146637	7.87201	-6.76297	1.08051e-10	1.21131e-09	13.716	unchanged
TNMD	0.395361	3.44461	6.76262	1.08266e-10	1.21307e-09	13.7141	unchanged
PTGFRN	0.338083	8.62296	6.7625	1.08346e-10	1.21332e-09	13.7134	unchanged
NRTN	-0.207281	5.36061	-6.76232	1.08455e-10	1.21388e-09	13.7124	unchanged
MFSD4A	0.178461	4.54253	6.76139	1.09041e-10	1.21979e-09	13.7071	unchanged
LOC100287896	0.301537	5.28266	6.7608	1.09409e-10	1.22325e-09	13.7038	unchanged
ARL1	0.167201	8.56896	6.7599	1.09978e-10	1.22896e-09	13.6988	unchanged
BCORL1	-0.188414	6.28439	-6.75918	1.1044e-10	1.23345e-09	13.6947	unchanged
FUCA2	-0.216581	7.31519	-6.75759	1.11455e-10	1.24353e-09	13.6858	unchanged
FAM149B1	0.137893	6.60579	6.75758	1.11461e-10	1.24353e-09	13.6857	unchanged
STRBP	-0.299245	6.05656	-6.7571	1.11769e-10	1.2463e-09	13.683	unchanged
ITGAL	0.390998	4.46509	6.75584	1.12588e-10	1.25476e-09	13.6759	unchanged
SMAGP	-0.221613	5.87538	-6.75536	1.12899e-10	1.25755e-09	13.6732	unchanged
FBRS	-0.16783	6.13637	-6.75513	1.1305e-10	1.25856e-09	13.6719	unchanged
CD3G	0.277205	3.77021	6.75423	1.13634e-10	1.26439e-09	13.6669	unchanged
SCN11A	0.153174	3.52188	6.75328	1.14263e-10	1.27071e-09	13.6615	unchanged
MEDAG	-0.722174	7.04112	-6.75118	1.15655e-10	1.2855e-09	13.6497	down
SORL1	0.407389	5.96821	6.7461	1.1909e-10	1.32298e-09	13.6211	unchanged
BEX3	0.281462	7.10252	6.74552	1.19488e-10	1.3267e-09	13.6178	unchanged
PNPLA8	-0.283777	7.87298	-6.74407	1.20489e-10	1.3371e-09	13.6097	unchanged
C7orf26	-0.209125	6.63941	-6.74261	1.21507e-10	1.34768e-09	13.6015	unchanged
MIIP	-0.202186	6.04783	-6.74214	1.21837e-10	1.35063e-09	13.5989	unchanged
COPG2	0.135673	5.01701	6.74144	1.22324e-10	1.35459e-09	13.595	unchanged
TSGA13	0.135673	5.01701	6.74144	1.22324e-10	1.35459e-09	13.595	unchanged
POGZ	0.17672	8.58711	6.73985	1.23451e-10	1.36634e-09	13.586	unchanged
CACNA2D1	0.292957	9.16473	6.73878	1.24219e-10	1.37411e-09	13.58	unchanged
NF1	0.177714	7.69464	6.73153	1.29509e-10	1.43187e-09	13.5393	unchanged
FAM134B	0.49103	9.04405	6.73092	1.29967e-10	1.43618e-09	13.5358	unchanged
NRSN2	-0.226708	6.50504	-6.73051	1.30268e-10	1.43874e-09	13.5336	unchanged
QDPR	0.300435	6.48657	6.72849	1.31795e-10	1.45483e-09	13.5222	unchanged
CASP1	0.329037	4.18483	6.72832	1.31925e-10	1.4555e-09	13.5212	unchanged
DPH2	-0.291011	6.32173	-6.72653	1.3329e-10	1.46978e-09	13.5112	unchanged
CDR2L	-0.241476	5.5028	-6.72556	1.34033e-10	1.4772e-09	13.5058	unchanged
TMEM261	0.188469	9.17793	6.7243	1.35007e-10	1.48715e-09	13.4987	unchanged
LYRM5	-0.162554	7.49452	-6.71946	1.38812e-10	1.52825e-09	13.4716	unchanged
RABAC1	-0.232207	7.23087	-6.71856	1.39536e-10	1.53542e-09	13.4665	unchanged
HMBS	-0.279666	7.07503	-6.71597	1.41624e-10	1.55756e-09	13.452	unchanged
DCAF12	-0.181359	7.4619	-6.70873	1.47639e-10	1.62286e-09	13.4114	unchanged
VPS52	0.203782	8.08157	6.70587	1.50084e-10	1.64888e-09	13.3954	unchanged
GAB3	0.342175	7.47962	6.70474	1.5106e-10	1.65872e-09	13.3891	unchanged
HLA.DQA1	0.568818	6.70429	6.70391	1.51781e-10	1.66576e-09	13.3844	up
TRA2A	0.188376	8.46556	6.70322	1.52383e-10	1.67102e-09	13.3806	unchanged
GNA11	-0.150093	8.60532	-6.70318	1.5242e-10	1.67102e-09	13.3803	unchanged
PTPN12	-0.202817	7.82829	-6.70284	1.52719e-10	1.67342e-09	13.3784	unchanged
MTTP	0.390036	4.79852	6.70029	1.54963e-10	1.69712e-09	13.3642	unchanged
DCAF11	-0.142841	6.11286	-6.69899	1.56124e-10	1.70893e-09	13.3569	unchanged
NOP16	-0.33418	5.78771	-6.69553	1.59256e-10	1.74201e-09	13.3375	unchanged
ATXN7L1	0.208994	6.78052	6.69547	1.59312e-10	1.74201e-09	13.3372	unchanged
PNP	-0.650474	6.11076	-6.69503	1.59715e-10	1.74507e-09	13.3347	down
MAP3K9	-0.176247	4.56129	-6.69498	1.5976e-10	1.74507e-09	13.3344	unchanged
TTC37	0.22808	8.10307	6.69434	1.60343e-10	1.75052e-09	13.3309	unchanged
HMGA1	-0.175021	5.78894	-6.69385	1.60801e-10	1.7546e-09	13.3281	unchanged
TSHZ2	0.404368	5.79142	6.69244	1.62101e-10	1.76787e-09	13.3203	unchanged
ATAD3C	-0.153906	4.99598	-6.6922	1.62327e-10	1.7694e-09	13.3189	unchanged
ZFP37	0.223893	4.41583	6.69086	1.63577e-10	1.7821e-09	13.3114	unchanged
GBP5	0.313464	4.23618	6.69069	1.63732e-10	1.78286e-09	13.3105	unchanged
CEP89	0.184265	5.92608	6.6898	1.64576e-10	1.79111e-09	13.3055	unchanged
TMX1	-0.277453	7.45469	-6.68934	1.65008e-10	1.79488e-09	13.3029	unchanged
KLF16	-0.259603	6.13341	-6.68919	1.6515e-10	1.7955e-09	13.3021	unchanged
TUBB8	-0.123843	4.23771	-6.68844	1.65857e-10	1.80223e-09	13.2979	unchanged
LYRM9	0.386274	3.23672	6.68651	1.67708e-10	1.82099e-09	13.2871	unchanged
C6orf163	0.295437	5.74987	6.68645	1.67758e-10	1.82099e-09	13.2868	unchanged
LETMD1	0.251745	7.76907	6.68097	1.73106e-10	1.87808e-09	13.2562	unchanged
NTRK2	0.504471	4.87826	6.67886	1.75212e-10	1.89994e-09	13.2444	up
BMP6	0.329833	5.88948	6.67718	1.76903e-10	1.91728e-09	13.235	unchanged
PHTF2	-0.264294	7.24859	-6.67676	1.77339e-10	1.92074e-09	13.2326	unchanged
RRN3P3	0.215512	8.25721	6.67669	1.77407e-10	1.92074e-09	13.2322	unchanged
SH3BGRL3	-0.275486	6.86812	-6.67539	1.78734e-10	1.9341e-09	13.225	unchanged
EGLN2	-0.142098	5.39879	-6.67049	1.83808e-10	1.98798e-09	13.1977	unchanged
CLUAP1	0.234756	6.34314	6.66974	1.84602e-10	1.99554e-09	13.1935	unchanged
PSMD3	-0.148676	8.04295	-6.66834	1.8609e-10	2.01058e-09	13.1856	unchanged
MEIS3P1	-0.186314	6.71087	-6.66792	1.86531e-10	2.0143e-09	13.1833	unchanged
COA4	-0.172113	5.67403	-6.66657	1.8798e-10	2.02849e-09	13.1758	unchanged
ECHDC2	0.250299	7.10111	6.66651	1.88039e-10	2.02849e-09	13.1755	unchanged
RAB7B	0.109716	3.95947	6.6645	1.9022e-10	2.05096e-09	13.1642	unchanged
DST	0.206394	9.95852	6.66411	1.90643e-10	2.05445e-09	13.162	unchanged
SQSTM1	0.14427	7.25481	6.66291	1.91949e-10	2.06746e-09	13.1554	unchanged
IL2RB	0.251624	4.35776	6.66272	1.92164e-10	2.06872e-09	13.1543	unchanged
HLA.E	0.211781	9.38737	6.65893	1.96365e-10	2.11014e-09	13.1332	unchanged
TRIM34	0.176865	4.54997	6.65889	1.96417e-10	2.11014e-09	13.1329	unchanged
TRIM6	0.176865	4.54997	6.65889	1.96417e-10	2.11014e-09	13.1329	unchanged
TRIM6.TRIM34	0.176865	4.54997	6.65889	1.96417e-10	2.11014e-09	13.1329	unchanged
PSKH1	-0.135748	6.73399	-6.6567	1.98882e-10	2.13553e-09	13.1208	unchanged
KLHDC1	0.276263	7.4025	6.65652	1.99089e-10	2.13665e-09	13.1198	unchanged
SGSM2	0.173231	6.27805	6.65458	2.01306e-10	2.15933e-09	13.109	unchanged
COL4A5	0.223847	4.80103	6.65207	2.04216e-10	2.1885e-09	13.095	unchanged
PRRC2A	-0.147259	7.57884	-6.65205	2.04235e-10	2.1885e-09	13.0949	unchanged
RWDD1	-0.19747	7.25519	-6.65083	2.05672e-10	2.20277e-09	13.088	unchanged
CLPB	-0.15188	6.7888	-6.65011	2.06517e-10	2.21069e-09	13.084	unchanged
TRIAP1	-0.167975	5.89339	-6.64965	2.07057e-10	2.21533e-09	13.0815	unchanged
LARGE1	-0.300781	9.21033	-6.64755	2.09559e-10	2.24095e-09	13.0698	unchanged
TMEM62	-0.182913	7.18425	-6.64639	2.10948e-10	2.25465e-09	13.0633	unchanged
DHTKD1	0.244937	7.04532	6.64594	2.11486e-10	2.25884e-09	13.0608	unchanged
DTWD2	0.342114	7.24197	6.64588	2.11556e-10	2.25884e-09	13.0605	unchanged
MKNK2	-0.320918	8.16488	-6.64513	2.12465e-10	2.26738e-09	13.0563	unchanged
ZNF17	0.229596	5.79142	6.64334	2.1465e-10	2.28952e-09	13.0464	unchanged
MYOC	0.633688	4.85661	6.64237	2.1584e-10	2.30104e-09	13.041	up
CACNB4	0.172258	3.51662	6.63887	2.20194e-10	2.34626e-09	13.0215	unchanged
LHFP	0.197781	10.5364	6.63851	2.20651e-10	2.34993e-09	13.0195	unchanged
C5orf45	0.168955	5.8032	6.63799	2.21296e-10	2.35561e-09	13.0166	unchanged
MEMO1	-0.204904	6.50571	-6.63788	2.2144e-10	2.35593e-09	13.016	unchanged
EDRF1	0.135854	6.78271	6.63667	2.22967e-10	2.37097e-09	13.0093	unchanged
KCNH2	-0.33599	8.07273	-6.63504	2.2505e-10	2.3919e-09	13.0002	unchanged
CCNG1	-0.241115	9.54147	-6.63367	2.26814e-10	2.40942e-09	12.9926	unchanged
ZNF763	0.326651	4.9037	6.62855	2.33529e-10	2.47949e-09	12.9642	unchanged
DONSON	-0.22027	6.26632	-6.62789	2.34408e-10	2.48756e-09	12.9605	unchanged
PPIL2	0.19583	6.75286	6.62741	2.3505e-10	2.4931e-09	12.9578	unchanged
GATAD1	0.119791	6.88834	6.6258	2.37221e-10	2.51486e-09	12.9489	unchanged
COQ8A	-0.444588	9.11984	-6.62553	2.37585e-10	2.51744e-09	12.9474	unchanged
TSPAN6	0.286463	6.46434	6.6204	2.44622e-10	2.59068e-09	12.9189	unchanged
PBLD	0.27563	4.84862	6.62027	2.44801e-10	2.59127e-09	12.9182	unchanged
KLF10	-0.373729	7.62087	-6.6182	2.47704e-10	2.62067e-09	12.9067	unchanged
NSDHL	-0.31055	7.81033	-6.61773	2.48369e-10	2.62637e-09	12.9041	unchanged
PES1	-0.249464	5.92172	-6.61654	2.50058e-10	2.6429e-09	12.8975	unchanged
TMEM43	-0.364065	8.38819	-6.61589	2.50994e-10	2.65144e-09	12.8938	unchanged
KMT2B	-0.132964	5.98869	-6.61403	2.53659e-10	2.67824e-09	12.8835	unchanged
HEATR1	-0.154868	7.86557	-6.61227	2.56216e-10	2.70387e-09	12.8737	unchanged
KXD1	-0.213003	7.56625	-6.61186	2.56804e-10	2.70871e-09	12.8715	unchanged
ZCCHC4	0.171582	5.78037	6.6116	2.57186e-10	2.71136e-09	12.8701	unchanged
MAP1LC3A	-0.252634	5.99215	-6.60635	2.64978e-10	2.7921e-09	12.841	unchanged
IL13RA1	-0.324489	8.03431	-6.60081	2.73457e-10	2.87999e-09	12.8102	unchanged
KIAA1468	0.137089	7.01998	6.59917	2.76009e-10	2.9054e-09	12.8012	unchanged
XG	0.405283	4.12841	6.59899	2.76291e-10	2.9069e-09	12.8002	unchanged
SF3B1	0.0969839	9.63643	6.59877	2.76638e-10	2.90909e-09	12.799	unchanged
ENPP2	0.650654	6.35413	6.59786	2.78078e-10	2.92276e-09	12.7939	up
KDR	-0.367478	7.88854	-6.59616	2.80777e-10	2.94965e-09	12.7845	unchanged
HIST1H1E	-0.297681	10.8261	-6.5935	2.85044e-10	2.99297e-09	12.7698	unchanged
MIER2	-0.211363	5.46272	-6.59223	2.87117e-10	3.01322e-09	12.7627	unchanged
ACP2	-0.215781	7.10728	-6.59195	2.8756e-10	3.01625e-09	12.7612	unchanged
WWP1	-0.170524	6.56925	-6.59187	2.87696e-10	3.01625e-09	12.7607	unchanged
SMTNL2	-0.305927	6.49778	-6.59006	2.90676e-10	3.0443e-09	12.7507	unchanged
PPEF1	-0.396059	3.02901	-6.59005	2.90679e-10	3.0443e-09	12.7507	unchanged
ZNF415	0.297269	6.8783	6.58998	2.90808e-10	3.0443e-09	12.7503	unchanged
CCDC86	-0.276103	5.97041	-6.58815	2.93832e-10	3.07441e-09	12.7402	unchanged
YIPF1	-0.231021	6.25063	-6.58691	2.95919e-10	3.09469e-09	12.7333	unchanged
SYF2	0.196838	6.0819	6.58604	2.9737e-10	3.10832e-09	12.7285	unchanged
C1QC	-0.57935	7.77943	-6.58567	2.97995e-10	3.11329e-09	12.7265	down
[truncated: 18,876 more rows]
