# Supplementary material for: Identification of 4 autophagy-related genes in heart failure by bioinformatics analysis and machine learning
Source: Front Cardiovasc Med. 2024 Jan 29;11:1247079. doi: 10.3389/fcvm.2024.1247079 (PMC10859477; doi:10.3389/fcvm.2024.1247079)
Supplement: Supplementary file 4 [file Table4.xlsx]

## Sheet: Supplementary Table 4
The detailed results of GO analysis.
ID	ONTOLOGY	ID.1	Description	GeneRatio	BgRatio	pvalue	p.adjust	qvalue	geneID	Count
GO:0001558	BP	GO:0001558	regulation of cell growth	45122	422/18903	1.45019e-08	2.10568e-05	9.3881e-06	PLCE1/CXCL12/CXCR4/S100A9/CD38/S100A8/SPP1	7
GO:0016049	BP	GO:0016049	cell growth	45122	493/18903	4.22348e-08	3.06625e-05	1.36707e-05	PLCE1/CXCL12/CXCR4/S100A9/CD38/S100A8/SPP1	7
GO:0006954	BP	GO:0006954	inflammatory response	45153	848/18903	7.71502e-08	3.73407e-05	1.66482e-05	SNCA/CXCR4/S1PR3/S100A9/S100A8/CYBB/CCL2/SPP1	8
GO:0051049	BP	GO:0051049	regulation of transport	45214	1791/18903	1.0941e-07	3.97159e-05	1.77072e-05	SNCA/CXCL12/TPCN1/CXCR4/MAP2K1/CD38/S100A8/CYBB/CCL2/SPP1	10
GO:0030307	BP	GO:0030307	positive regulation of cell growth	45061	167/18903	1.41696e-07	4.11486e-05	1.83459e-05	CXCL12/CXCR4/S100A9/CD38/S100A8	5
GO:0040008	BP	GO:0040008	regulation of growth	45122	624/18903	2.11049e-07	5.10737e-05	2.2771e-05	PLCE1/CXCL12/CXCR4/S100A9/CD38/S100A8/SPP1	7
GO:0032101	BP	GO:0032101	regulation of response to external stimulus	45153	1014/18903	3.06268e-07	6.35288e-05	2.83241e-05	SNCA/CXCL12/CXCR4/MAP2K1/S100A9/S100A8/CCL2/SPP1	8
GO:0032879	BP	GO:0032879	regulation of localization	45214	2129/18903	5.65939e-07	0.000102718	4.57964e-05	SNCA/CXCL12/TPCN1/CXCR4/MAP2K1/CD38/S100A8/CYBB/CCL2/SPP1	10
GO:0030595	BP	GO:0030595	leukocyte chemotaxis	45061	240/18903	8.56626e-07	0.000138202	6.16169e-05	CXCL12/CXCR4/S100A9/S100A8/CCL2	5
GO:0042592	BP	GO:0042592	homeostatic process	45184	1705/18903	1.17159e-06	0.000168849	7.52809e-05	SNCA/CXCL12/TPCN1/CXCR4/S100A9/CD38/S100A8/CCL2/SPP1	9
GO:0045927	BP	GO:0045927	positive regulation of growth	45061	261/18903	1.29526e-06	0.000168849	7.52809e-05	CXCL12/CXCR4/S100A9/CD38/S100A8	5
GO:0010647	BP	GO:0010647	positive regulation of cell communication	45184	1753/18903	1.48281e-06	0.000168849	7.52809e-05	SNCA/PLCE1/CXCR4/MAP2K1/S100A9/CD38/S100A8/CCL2/SPP1	9
GO:0023056	BP	GO:0023056	positive regulation of signaling	45184	1757/18903	1.51174e-06	0.000168849	7.52809e-05	SNCA/PLCE1/CXCR4/MAP2K1/S100A9/CD38/S100A8/CCL2/SPP1	9
GO:0006952	BP	GO:0006952	defense response	45184	1820/18903	2.03696e-06	0.000207133	9.23493e-05	SNCA/CXCL12/CXCR4/S1PR3/S100A9/S100A8/CYBB/CCL2/SPP1	9
GO:0006950	BP	GO:0006950	response to stress	45275	4044/18903	2.1398e-06	0.000207133	9.23493e-05	SNCA/MAPK10/CXCL12/CXCR4/S1PR3/MAP2K1/S100A9/CD38/S100A8/CYBB/CCL2/SPP1	12
GO:0051047	BP	GO:0051047	positive regulation of secretion	45061	304/18903	2.73898e-06	0.000230336	0.000102694	SNCA/CXCL12/CD38/S100A8/SPP1	5
GO:0033993	BP	GO:0033993	response to lipid	45122	918/18903	2.84358e-06	0.000230336	0.000102694	SNCA/S100A9/CD38/S100A8/CYBB/CCL2/SPP1	7
GO:0040007	BP	GO:0040007	growth	45122	921/18903	2.90613e-06	0.000230336	0.000102694	PLCE1/CXCL12/CXCR4/S100A9/CD38/S100A8/SPP1	7
GO:0042063	BP	GO:0042063	gliogenesis	45061	310/18903	3.01404e-06	0.000230336	0.000102694	CXCR4/MAP2K1/S100A9/S100A8/CCL2	5
GO:0060326	BP	GO:0060326	cell chemotaxis	45061	319/18903	3.46698e-06	0.000245752	0.000109567	CXCL12/CXCR4/S100A9/S100A8/CCL2	5
GO:0072503	BP	GO:0072503	cellular divalent inorganic cation homeostasis	45061	323/18903	3.68473e-06	0.000245752	0.000109567	SNCA/CXCL12/TPCN1/S100A9/S100A8	5
GO:0006955	BP	GO:0006955	immune response	45184	1955/18903	3.72351e-06	0.000245752	0.000109567	SNCA/MAPK10/CXCL12/CXCR4/S100A9/CD38/S100A8/CYBB/CCL2	9
GO:0006935	BP	GO:0006935	chemotaxis	45092	621/18903	4.76716e-06	0.000293809	0.000130993	CXCL12/CXCR4/MAP2K1/S100A9/S100A8/CCL2	6
GO:0042330	BP	GO:0042330	taxis	45092	623/18903	4.85634e-06	0.000293809	0.000130993	CXCL12/CXCR4/MAP2K1/S100A9/S100A8/CCL2	6
GO:0120035	BP	GO:0120035	regulation of plasma membrane bounded cell projection organization	45092	642/18903	5.77368e-06	0.000330753	0.000147465	PLCE1/CXCL12/MAP2K1/S100A9/CD38/SPP1	6
GO:0072507	BP	GO:0072507	divalent inorganic cation homeostasis	45061	356/18903	5.92258e-06	0.000330753	0.000147465	SNCA/CXCL12/TPCN1/S100A9/S100A8	5
GO:0031344	BP	GO:0031344	regulation of cell projection organization	45092	659/18903	6.7101e-06	0.000360854	0.000160886	PLCE1/CXCL12/MAP2K1/S100A9/CD38/SPP1	6
GO:0038146	BP	GO:0038146	chemokine (C-X-C motif) ligand 12 signaling pathway	44972	6/18903	8.79985e-06	0.000456335	0.000203455	CXCL12/CXCR4	2
GO:0002376	BP	GO:0002376	immune system process	45214	2892/18903	9.89142e-06	0.000492806	0.000219716	SNCA/MAPK10/CXCL12/CXCR4/MAP2K1/S100A9/CD38/S100A8/CYBB/CCL2	10
GO:0050900	BP	GO:0050900	leukocyte migration	45061	398/18903	1.01819e-05	0.000492806	0.000219716	CXCL12/CXCR4/S100A9/S100A8/CCL2	5
GO:0043269	BP	GO:0043269	regulation of ion transport	45092	718/18903	1.0971e-05	0.000513865	0.000229105	SNCA/CXCL12/TPCN1/CXCR4/CYBB/CCL2	6
GO:0065008	BP	GO:0065008	regulation of biological quality	45245	3773/18903	1.20933e-05	0.00052761	0.000235233	SNCA/PLCE1/CXCL12/TPCN1/CXCR4/S1PR3/S100A9/CD38/S100A8/CCL2/SPP1	11
GO:0035425	BP	GO:0035425	autocrine signaling	44972	7/18903	1.23141e-05	0.00052761	0.000235233	S100A9/S100A8	2
GO:0048584	BP	GO:0048584	positive regulation of response to stimulus	45184	2272/18903	1.30608e-05	0.00052761	0.000235233	SNCA/PLCE1/CXCL12/CXCR4/MAP2K1/S100A9/CD38/S100A8/CCL2	9
GO:0006875	BP	GO:0006875	cellular metal ion homeostasis	45061	420/18903	1.3212e-05	0.00052761	0.000235233	SNCA/CXCL12/TPCN1/S100A9/S100A8	5
GO:0022008	BP	GO:0022008	neurogenesis	45153	1669/18903	1.32665e-05	0.00052761	0.000235233	CXCL12/CXCR4/MAP2K1/S100A9/CD38/S100A8/CCL2/SPP1	8
GO:0007267	BP	GO:0007267	cell-cell signaling	45153	1672/18903	1.34446e-05	0.00052761	0.000235233	SNCA/CXCL12/NAMPT/S100A9/CD38/S100A8/CCL2/SPP1	8
GO:1901700	BP	GO:1901700	response to oxygen-containing compound	45153	1691/18903	1.46204e-05	0.000558654	0.000249074	SNCA/CXCL12/S100A9/CD38/S100A8/CYBB/CCL2/SPP1	8
GO:0032119	BP	GO:0032119	sequestering of zinc ion	44972	8/18903	1.64113e-05	0.00056156	0.000250369	S100A9/S100A8	2
GO:0006816	BP	GO:0006816	calcium ion transport	45061	440/18903	1.65415e-05	0.00056156	0.000250369	SNCA/CXCL12/TPCN1/CXCR4/CCL2	5
GO:0007204	BP	GO:0007204	positive regulation of cytosolic calcium ion concentration	45031	205/18903	1.66964e-05	0.00056156	0.000250369	PLCE1/CXCR4/S1PR3/CD38	4
GO:0019725	BP	GO:0019725	cellular homeostasis	45092	773/18903	1.67184e-05	0.00056156	0.000250369	SNCA/CXCL12/TPCN1/S100A9/S100A8/CCL2	6
GO:0009893	BP	GO:0009893	positive regulation of metabolic process	45245	3897/18903	1.67676e-05	0.00056156	0.000250369	SNCA/TPCN1/CXCR4/MAP2K1/NAMPT/S100A9/CD38/S100A8/CYBB/CCL2/SPP1	11
GO:0044419	BP	GO:0044419	biological process involved in interspecies interaction between organisms	45153	1726/18903	1.7017e-05	0.00056156	0.000250369	SNCA/CXCL12/TPCN1/CXCR4/S100A9/S100A8/CYBB/CCL2	8
GO:0010975	BP	GO:0010975	regulation of neuron projection development	45061	446/18903	1.76585e-05	0.00056978	0.000254034	CXCL12/MAP2K1/S100A9/CD38/SPP1	5
GO:0051128	BP	GO:0051128	regulation of cellular component organization	45184	2369/18903	1.84599e-05	0.000582692	0.000259791	SNCA/PLCE1/CXCL12/CXCR4/MAP2K1/S100A9/CD38/S100A8/SPP1	9
GO:0007275	BP	GO:0007275	multicellular organism development	45275	4922/18903	1.92474e-05	0.000594623	0.00026511	SNCA/PLCE1/CXCL12/CXCR4/S1PR3/MAP2K1/S100A9/CD38/S100A8/CYBB/CCL2/SPP1	12
GO:0032103	BP	GO:0032103	positive regulation of response to external stimulus	45061	464/18903	2.13673e-05	0.000646361	0.000288178	SNCA/CXCL12/CXCR4/S100A9/S100A8	5
GO:0051651	BP	GO:0051651	maintenance of location in cell	45031	226/18903	2.44887e-05	0.00072357	0.000322601	SNCA/TPCN1/S100A9/S100A8	4
GO:0010001	BP	GO:0010001	glial cell differentiation	45031	227/18903	2.49163e-05	0.00072357	0.000322601	CXCR4/MAP2K1/S100A9/S100A8	4
GO:0007399	BP	GO:0007399	nervous system development	45184	2495/18903	2.82858e-05	0.000797083	0.000355376	SNCA/CXCL12/CXCR4/MAP2K1/S100A9/CD38/S100A8/CCL2/SPP1	9
GO:0006919	BP	GO:0006919	activation of cysteine-type endopeptidase activity involved in apoptotic process	45000	77/18903	2.85457e-05	0.000797083	0.000355376	SNCA/S100A9/S100A8	3
GO:0048583	BP	GO:0048583	regulation of response to stimulus	45245	4131/18903	3.01348e-05	0.000814868	0.000363306	SNCA/PLCE1/MAPK10/CXCL12/CXCR4/MAP2K1/S100A9/CD38/S100A8/CCL2/SPP1	11
GO:0030003	BP	GO:0030003	cellular cation homeostasis	45061	499/18903	3.0305e-05	0.000814868	0.000363306	SNCA/CXCL12/TPCN1/S100A9/S100A8	5
GO:0097529	BP	GO:0097529	myeloid leukocyte migration	45031	242/18903	3.20117e-05	0.00084511	0.000376789	CXCL12/S100A9/S100A8/CCL2	4
GO:0048708	BP	GO:0048708	astrocyte differentiation	45000	82/18903	3.44769e-05	0.000890795	0.000397157	MAP2K1/S100A9/S100A8	3
GO:0006873	BP	GO:0006873	cellular ion homeostasis	45061	516/18903	3.55827e-05	0.000890795	0.000397157	SNCA/CXCL12/TPCN1/S100A9/S100A8	5
GO:0060284	BP	GO:0060284	regulation of cell development	45061	516/18903	3.55827e-05	0.000890795	0.000397157	CXCL12/CXCR4/S1PR3/MAP2K1/SPP1	5
GO:0055065	BP	GO:0055065	metal ion homeostasis	45061	519/18903	3.65841e-05	0.00090034	0.000401413	SNCA/CXCL12/TPCN1/S100A9/S100A8	5
GO:0051050	BP	GO:0051050	positive regulation of transport	45092	904/18903	4.05865e-05	0.000982192	0.000437906	SNCA/CXCL12/CD38/S100A8/CCL2/SPP1	6
GO:0070098	BP	GO:0070098	chemokine-mediated signaling pathway	45000	90/18903	4.55616e-05	0.00106822	0.00047626	CXCL12/CXCR4/CCL2	3
GO:0070486	BP	GO:0070486	leukocyte aggregation	44972	13/18903	4.56126e-05	0.00106822	0.00047626	S100A9/S100A8	2
GO:0051924	BP	GO:0051924	regulation of calcium ion transport	45031	268/18903	4.76815e-05	0.00108297	0.000482837	SNCA/CXCL12/CXCR4/CCL2	4
GO:0014070	BP	GO:0014070	response to organic cyclic compound	45092	931/18903	4.78986e-05	0.00108297	0.000482837	SNCA/CXCR4/CD38/CYBB/CCL2/SPP1	6
GO:0034097	BP	GO:0034097	response to cytokine	45092	933/18903	4.848e-05	0.00108297	0.000482837	SNCA/CXCL12/CXCR4/CD38/CCL2/SPP1	6
GO:0010646	BP	GO:0010646	regulation of cell communication	45214	3464/18903	5.13052e-05	0.00111931	0.000499039	SNCA/PLCE1/CXCL12/CXCR4/MAP2K1/S100A9/CD38/S100A8/CCL2/SPP1	10
GO:0080134	BP	GO:0080134	regulation of response to stress	45122	1431/18903	5.25236e-05	0.00111931	0.000499039	SNCA/CXCL12/CXCR4/MAP2K1/S100A9/S100A8/SPP1	7
GO:0023051	BP	GO:0023051	regulation of signaling	45214	3477/18903	5.30682e-05	0.00111931	0.000499039	SNCA/PLCE1/CXCL12/CXCR4/MAP2K1/S100A9/CD38/S100A8/CCL2/SPP1	10
GO:0050966	BP	GO:0050966	detection of mechanical stimulus involved in sensory perception of pain	44972	14/18903	5.31903e-05	0.00111931	0.000499039	CXCL12/CXCR4	2
GO:1903532	BP	GO:1903532	positive regulation of secretion by cell	45031	278/18903	5.4993e-05	0.00114071	0.000508582	SNCA/CXCL12/CD38/SPP1	4
GO:0040011	BP	GO:0040011	locomotion	45122	1445/18903	5.59271e-05	0.00114375	0.000509936	SNCA/CXCL12/CXCR4/MAP2K1/S100A9/S100A8/CCL2	7
GO:1990868	BP	GO:1990868	response to chemokine	45000	98/18903	5.8762e-05	0.00116296	0.000518501	CXCL12/CXCR4/CCL2	3
GO:1990869	BP	GO:1990869	cellular response to chemokine	45000	98/18903	5.8762e-05	0.00116296	0.000518501	CXCL12/CXCR4/CCL2	3
GO:0031175	BP	GO:0031175	neuron projection development	45092	967/18903	5.92692e-05	0.00116296	0.000518501	CXCL12/CXCR4/MAP2K1/S100A9/CD38/SPP1	6
GO:0090280	BP	GO:0090280	positive regulation of calcium ion import	44972	15/18903	6.13453e-05	0.00118764	0.000529506	CXCL12/CCL2	2
GO:0048731	BP	GO:0048731	system development	45245	4454/18903	6.38279e-05	0.00121945	0.000543686	SNCA/PLCE1/CXCL12/CXCR4/MAP2K1/S100A9/CD38/S100A8/CYBB/CCL2/SPP1	11
GO:0022603	BP	GO:0022603	regulation of anatomical structure morphogenesis	45092	987/18903	6.64709e-05	0.00125345	0.000558846	CXCL12/CXCR4/MAP2K1/CYBB/CCL2/SPP1	6
GO:0019233	BP	GO:0019233	sensory perception of pain	45000	103/18903	6.81633e-05	0.00126889	0.000565728	CXCL12/CXCR4/CCL2	3
GO:0050965	BP	GO:0050965	detection of temperature stimulus involved in sensory perception of pain	44972	16/18903	7.00767e-05	0.00127374	0.000567891	CXCL12/CXCR4	2
GO:0001666	BP	GO:0001666	response to hypoxia	45031	296/18903	7.01784e-05	0.00127374	0.000567891	CXCL12/CXCR4/CD38/CYBB	4
GO:0055080	BP	GO:0055080	cation homeostasis	45061	601/18903	7.36178e-05	0.00129894	0.000579125	SNCA/CXCL12/TPCN1/S100A9/S100A8	5
GO:0120036	BP	GO:0120036	plasma membrane bounded cell projection organization	45122	1509/18903	7.39078e-05	0.00129894	0.000579125	PLCE1/CXCL12/CXCR4/MAP2K1/S100A9/CD38/SPP1	7
GO:0030593	BP	GO:0030593	neutrophil chemotaxis	45000	106/18903	7.42505e-05	0.00129894	0.000579125	S100A9/S100A8/CCL2	3
GO:0017014	BP	GO:0017014	protein nitrosylation	44972	17/18903	7.93839e-05	0.00135606	0.000604596	S100A9/S100A8	2
GO:0018119	BP	GO:0018119	peptidyl-cysteine S-nitrosylation	44972	17/18903	7.93839e-05	0.00135606	0.000604596	S100A9/S100A8	2
GO:0098771	BP	GO:0098771	inorganic ion homeostasis	45061	616/18903	8.27487e-05	0.001365	0.000608578	SNCA/CXCL12/TPCN1/S100A9/S100A8	5
GO:0036293	BP	GO:0036293	response to decreased oxygen levels	45031	309/18903	8.29078e-05	0.001365	0.000608578	CXCL12/CXCR4/CD38/CYBB	4
GO:0043067	BP	GO:0043067	regulation of programmed cell death	45122	1541/18903	8.45519e-05	0.001365	0.000608578	SNCA/CXCL12/CXCR4/S100A9/CD38/S100A8/CCL2	7
GO:0048468	BP	GO:0048468	cell development	45153	2155/18903	8.64207e-05	0.001365	0.000608578	CXCL12/CXCR4/S1PR3/MAP2K1/S100A9/CD38/S100A8/SPP1	8
GO:0030030	BP	GO:0030030	cell projection organization	45122	1548/18903	8.70417e-05	0.001365	0.000608578	PLCE1/CXCL12/CXCR4/MAP2K1/S100A9/CD38/SPP1	7
GO:0051707	BP	GO:0051707	response to other organism	45122	1548/18903	8.70417e-05	0.001365	0.000608578	SNCA/CXCL12/CXCR4/S100A9/S100A8/CYBB/CCL2	7
GO:0051046	BP	GO:0051046	regulation of secretion	45061	623/18903	8.72991e-05	0.001365	0.000608578	SNCA/CXCL12/CD38/S100A8/SPP1	5
GO:0043207	BP	GO:0043207	response to external biotic stimulus	45122	1551/18903	8.81271e-05	0.001365	0.000608578	SNCA/CXCL12/CXCR4/S100A9/S100A8/CYBB/CCL2	7
GO:0051770	BP	GO:0051770	positive regulation of nitric-oxide synthase biosynthetic process	44972	18/18903	8.92659e-05	0.001365	0.000608578	NAMPT/CCL2	2
GO:0050801	BP	GO:0050801	ion homeostasis	45061	626/18903	8.93076e-05	0.001365	0.000608578	SNCA/CXCL12/TPCN1/S100A9/S100A8	5
GO:0009605	BP	GO:0009605	response to external stimulus	45184	2886/18903	9.25326e-05	0.00139956	0.000623986	SNCA/CXCL12/CXCR4/MAP2K1/S100A9/S100A8/CYBB/CCL2/SPP1	9
GO:0002523	BP	GO:0002523	leukocyte migration involved in inflammatory response	44972	19/18903	9.97221e-05	0.00146259	0.00065209	S100A9/S100A8	2
GO:0002544	BP	GO:0002544	chronic inflammatory response	44972	19/18903	9.97221e-05	0.00146259	0.00065209	S100A9/S100A8	2
GO:0050961	BP	GO:0050961	detection of temperature stimulus involved in sensory perception	44972	19/18903	9.97221e-05	0.00146259	0.00065209	CXCL12/CXCR4	2
GO:0009607	BP	GO:0009607	response to biotic stimulus	45122	1593/18903	0.000104539	0.0015179	0.000676751	SNCA/CXCL12/CXCR4/S100A9/S100A8/CYBB/CCL2	7
GO:0070482	BP	GO:0070482	response to oxygen levels	45031	337/18903	0.000115952	0.00166696	0.000743207	CXCL12/CXCR4/CD38/CYBB	4
GO:0032496	BP	GO:0032496	response to lipopolysaccharide	45031	339/18903	0.000118631	0.00168874	0.000752919	SNCA/S100A9/S100A8/CCL2	4
GO:0043280	BP	GO:0043280	positive regulation of cysteine-type endopeptidase activity involved in apoptotic process	45000	125/18903	0.000121192	0.00170845	0.000761705	SNCA/S100A9/S100A8	3
GO:0051235	BP	GO:0051235	maintenance of location	45031	342/18903	0.000122732	0.00171353	0.000763971	SNCA/TPCN1/S100A9/S100A8	4
GO:0009719	BP	GO:0009719	response to endogenous stimulus	45122	1637/18903	0.000124362	0.00171976	0.000766746	SNCA/CXCL12/CXCR4/CD38/CYBB/CCL2/SPP1	7
GO:0055082	BP	GO:0055082	cellular chemical homeostasis	45061	675/18903	0.000127484	0.0017463	0.000778579	SNCA/CXCL12/TPCN1/S100A9/S100A8	5
GO:0048666	BP	GO:0048666	neuron development	45092	1112/18903	0.000129135	0.00175237	0.000781288	CXCL12/CXCR4/MAP2K1/S100A9/CD38/SPP1	6
GO:0051928	BP	GO:0051928	positive regulation of calcium ion transport	45000	129/18903	0.000133049	0.00176235	0.000785735	SNCA/CXCL12/CCL2	3
GO:0051767	BP	GO:0051767	nitric-oxide synthase biosynthetic process	44972	22/18903	0.000134527	0.00176235	0.000785735	NAMPT/CCL2	2
GO:0051769	BP	GO:0051769	regulation of nitric-oxide synthase biosynthetic process	44972	22/18903	0.000134527	0.00176235	0.000785735	NAMPT/CCL2	2
GO:0071621	BP	GO:0071621	granulocyte chemotaxis	45000	130/18903	0.000136127	0.00176235	0.000785735	S100A9/S100A8/CCL2	3
GO:1990266	BP	GO:1990266	neutrophil migration	45000	130/18903	0.000136127	0.00176235	0.000785735	S100A9/S100A8/CCL2	3
GO:0031346	BP	GO:0031346	positive regulation of cell projection organization	45031	352/18903	0.000137152	0.00176235	0.000785735	PLCE1/CXCL12/MAP2K1/S100A9	4
GO:0002237	BP	GO:0002237	response to molecule of bacterial origin	45031	360/18903	0.000149546	0.00190475	0.000849225	SNCA/S100A9/S100A8/CCL2	4
GO:0010941	BP	GO:0010941	regulation of cell death	45122	1698/18903	0.000156888	0.00198089	0.000883171	SNCA/CXCL12/CXCR4/S100A9/CD38/S100A8/CCL2	7
GO:0016048	BP	GO:0016048	detection of temperature stimulus	44972	24/18903	0.000160586	0.0020101	0.000896194	CXCL12/CXCR4	2
GO:0010033	BP	GO:0010033	response to organic substance	45184	3109/18903	0.000168134	0.00208659	0.000930296	SNCA/CXCL12/CXCR4/S100A9/CD38/S100A8/CYBB/CCL2/SPP1	9
GO:0070555	BP	GO:0070555	response to interleukin-1	45000	141/18903	0.000173095	0.00212883	0.000949131	SNCA/CD38/CCL2	3
GO:0062149	BP	GO:0062149	detection of stimulus involved in sensory perception of pain	44972	25/18903	0.00017447	0.00212883	0.000949131	CXCL12/CXCR4	2
GO:0050767	BP	GO:0050767	regulation of neurogenesis	45031	377/18903	0.000178563	0.00216061	0.0009633	CXCL12/CXCR4/MAP2K1/SPP1	4
GO:2001056	BP	GO:2001056	positive regulation of cysteine-type endopeptidase activity	45000	143/18903	0.000180448	0.00216537	0.000965422	SNCA/S100A9/S100A8	3
GO:0050951	BP	GO:0050951	sensory perception of temperature stimulus	44972	26/18903	0.000188923	0.00223021	0.000994331	CXCL12/CXCR4	2
GO:0051238	BP	GO:0051238	sequestering of metal ion	44972	26/18903	0.000188923	0.00223021	0.000994331	S100A9/S100A8	2
GO:0050729	BP	GO:0050729	positive regulation of inflammatory response	45000	154/18903	0.000224535	0.00262924	0.00117223	SNCA/S100A9/S100A8	3
GO:0050770	BP	GO:0050770	regulation of axonogenesis	45000	156/18903	0.000233234	0.00270924	0.00120791	CXCL12/MAP2K1/SPP1	3
GO:0097530	BP	GO:0097530	granulocyte migration	45000	158/18903	0.000242148	0.00279047	0.00124412	S100A9/S100A8/CCL2	3
GO:0007159	BP	GO:0007159	leukocyte cell-cell adhesion	45031	414/18903	0.000255561	0.00292184	0.00130269	CXCL12/S100A9/S100A8/CCL2	4
GO:0048679	BP	GO:0048679	regulation of axon regeneration	44972	31/18903	0.000269686	0.00305925	0.00136396	MAP2K1/SPP1	2
GO:0010959	BP	GO:0010959	regulation of metal ion transport	45031	423/18903	0.000277428	0.00310168	0.00138287	SNCA/CXCL12/CXCR4/CCL2	4
GO:0007186	BP	GO:0007186	G protein-coupled receptor signaling pathway	45092	1278/18903	0.000277698	0.00310168	0.00138287	SNCA/PLCE1/CXCL12/CXCR4/S1PR3/CCL2	6
GO:0009410	BP	GO:0009410	response to xenobiotic stimulus	45031	432/18903	0.000300617	0.00333203	0.00148557	SNCA/CXCR4/CD38/CYBB	4
GO:0050974	BP	GO:0050974	detection of mechanical stimulus involved in sensory perception	44972	33/18903	0.000305944	0.00334008	0.00148916	CXCL12/CXCR4	2
GO:0090279	BP	GO:0090279	regulation of calcium ion import	44972	33/18903	0.000305944	0.00334008	0.00148916	CXCL12/CCL2	2
GO:1903034	BP	GO:1903034	regulation of response to wounding	45000	172/18903	0.000310794	0.00334276	0.00149036	CXCR4/MAP2K1/SPP1	3
GO:2001242	BP	GO:2001242	regulation of intrinsic apoptotic signaling pathway	45000	172/18903	0.000310794	0.00334276	0.00149036	CXCL12/S100A9/S100A8	3
GO:0010950	BP	GO:0010950	positive regulation of endopeptidase activity	45000	174/18903	0.000321521	0.00343271	0.00153046	SNCA/S100A9/S100A8	3
GO:0070570	BP	GO:0070570	regulation of neuron projection regeneration	44972	34/18903	0.000324916	0.00344364	0.00153533	MAP2K1/SPP1	2
GO:0006915	BP	GO:0006915	apoptotic process	45122	1941/18903	0.000363657	0.00382631	0.00170594	SNCA/CXCL12/CXCR4/S100A9/CD38/S100A8/CCL2	7
GO:0051960	BP	GO:0051960	regulation of nervous system development	45031	456/18903	0.000369276	0.00385747	0.00171984	CXCL12/CXCR4/MAP2K1/SPP1	4
GO:0014046	BP	GO:0014046	dopamine secretion	44972	37/18903	0.0003852	0.00396674	0.00176855	SNCA/CXCL12	2
GO:0014059	BP	GO:0014059	regulation of dopamine secretion	44972	37/18903	0.0003852	0.00396674	0.00176855	SNCA/CXCL12	2
GO:0035556	BP	GO:0035556	intracellular signal transduction	45153	2673/18903	0.000401348	0.00410392	0.00182972	PLCE1/MAPK10/CXCL12/CXCR4/MAP2K1/S100A9/S100A8/CCL2	8
GO:0023061	BP	GO:0023061	signal release	45031	470/18903	0.000414182	0.00420554	0.00187502	SNCA/CXCL12/CD38/SPP1	4
GO:0030182	BP	GO:0030182	neuron differentiation	45092	1381/18903	0.000423379	0.00426907	0.00190335	CXCL12/CXCR4/MAP2K1/S100A9/CD38/SPP1	6
GO:0031099	BP	GO:0031099	regeneration	45000	192/18903	0.000428986	0.00429578	0.00191526	CXCL12/MAP2K1/SPP1	3
GO:0012501	BP	GO:0012501	programmed cell death	45122	2000/18903	0.00043808	0.00435679	0.00194246	SNCA/CXCL12/CXCR4/S100A9/CD38/S100A8/CCL2	7
GO:0010952	BP	GO:0010952	positive regulation of peptidase activity	45000	194/18903	0.000442182	0.00436767	0.00194731	SNCA/S100A9/S100A8	3
GO:0006882	BP	GO:0006882	cellular zinc ion homeostasis	44972	40/18903	0.000450515	0.00441991	0.0019706	S100A9/S100A8	2
GO:0045124	BP	GO:0045124	regulation of bone resorption	44972	41/18903	0.000473401	0.00461328	0.00205681	CD38/SPP1	2
GO:0014002	BP	GO:0014002	astrocyte development	44972	42/18903	0.000496843	0.00477759	0.00213007	S100A9/S100A8	2
GO:0055069	BP	GO:0055069	zinc ion homeostasis	44972	42/18903	0.000496843	0.00477759	0.00213007	S100A9/S100A8	2
GO:0010604	BP	GO:0010604	positive regulation of macromolecule metabolic process	45184	3570/18903	0.000500637	0.0047824	0.00213221	SNCA/MAP2K1/NAMPT/S100A9/CD38/S100A8/CYBB/CCL2/SPP1	9
GO:0030001	BP	GO:0030001	metal ion transport	45061	909/18903	0.000509852	0.00483485	0.0021556	SNCA/CXCL12/TPCN1/CXCR4/CCL2	5
GO:0042221	BP	GO:0042221	response to chemical	45214	4494/18903	0.000513202	0.00483485	0.0021556	SNCA/CXCL12/CXCR4/MAP2K1/S100A9/CD38/S100A8/CYBB/CCL2/SPP1	10
GO:0043281	BP	GO:0043281	regulation of cysteine-type endopeptidase activity involved in apoptotic process	45000	205/18903	0.000519446	0.00483485	0.0021556	SNCA/S100A9/S100A8	3
GO:1901654	BP	GO:1901654	response to ketone	45000	205/18903	0.000519446	0.00483485	0.0021556	CD38/CYBB/SPP1	3
GO:0071674	BP	GO:0071674	mononuclear cell migration	45000	206/18903	0.000526871	0.00487272	0.00217248	CXCL12/CXCR4/CCL2	3
GO:0048699	BP	GO:0048699	generation of neurons	45092	1453/18903	0.000557094	0.0050949	0.00227154	CXCL12/CXCR4/MAP2K1/S100A9/CD38/SPP1	6
GO:0045087	BP	GO:0045087	innate immune response	45061	927/18903	0.000557912	0.0050949	0.00227154	SNCA/S100A9/S100A8/CYBB/CCL2	5
GO:2000026	BP	GO:2000026	regulation of multicellular organismal development	45092	1467/18903	0.000586591	0.00532332	0.00237338	CXCL12/CXCR4/S1PR3/MAP2K1/CYBB/SPP1	6
GO:0006810	BP	GO:0006810	transport	45214	4578/18903	0.000602163	0.00543069	0.00242125	SNCA/CXCL12/TPCN1/CXCR4/MAP2K1/CD38/S100A8/CYBB/CCL2/SPP1	10
GO:0034765	BP	GO:0034765	regulation of ion transmembrane transport	45031	520/18903	0.000606898	0.00543961	0.00242523	SNCA/TPCN1/CYBB/CCL2	4
GO:0046903	BP	GO:0046903	secretion	45061	951/18903	0.000627265	0.00558766	0.00249124	SNCA/CXCL12/CD38/S100A8/SPP1	5
GO:0046850	BP	GO:0046850	regulation of bone remodeling	44972	48/18903	0.000649129	0.00574717	0.00256235	CD38/SPP1	2
GO:0007010	BP	GO:0007010	cytoskeleton organization	45092	1500/18903	0.000661017	0.00578447	0.00257898	SNCA/PLCE1/CXCL12/S100A9/S100A8/CCL2	6
GO:0043065	BP	GO:0043065	positive regulation of apoptotic process	45031	532/18903	0.00066131	0.00578447	0.00257898	SNCA/S100A9/S100A8/CCL2	4
GO:0042981	BP	GO:0042981	regulation of apoptotic process	45092	1506/18903	0.000675315	0.00584639	0.00260659	SNCA/CXCL12/S100A9/CD38/S100A8/CCL2	6
GO:0070509	BP	GO:0070509	calcium ion import	44972	49/18903	0.000676442	0.00584639	0.00260659	CXCL12/CCL2	2
GO:0051493	BP	GO:0051493	regulation of cytoskeleton organization	45031	539/18903	0.000694614	0.00596431	0.00265916	SNCA/CXCL12/S100A9/S100A8	4
GO:0018198	BP	GO:0018198	peptidyl-cysteine modification	44972	50/18903	0.000704304	0.00596431	0.00265916	S100A9/S100A8	2
GO:0008219	BP	GO:0008219	cell death	45122	2166/18903	0.000716403	0.00596431	0.00265916	SNCA/CXCL12/CXCR4/S100A9/CD38/S100A8/CCL2	7
GO:0048588	BP	GO:0048588	developmental cell growth	45000	229/18903	0.000716938	0.00596431	0.00265916	CXCL12/CXCR4/SPP1	3
GO:0007166	BP	GO:0007166	cell surface receptor signaling pathway	45153	2907/18903	0.000720236	0.00596431	0.00265916	SNCA/PLCE1/MAPK10/CXCL12/CXCR4/S1PR3/CD38/CCL2	8
GO:0051239	BP	GO:0051239	regulation of multicellular organismal process	45153	2907/18903	0.000720236	0.00596431	0.00265916	PLCE1/CXCL12/CXCR4/S1PR3/MAP2K1/CD38/CYBB/SPP1	8
GO:0050920	BP	GO:0050920	regulation of chemotaxis	45000	230/18903	0.000726067	0.00596431	0.00265916	CXCL12/CXCR4/CCL2	3
GO:0015872	BP	GO:0015872	dopamine transport	44972	51/18903	0.000732715	0.00596431	0.00265916	SNCA/CXCL12	2
GO:0050982	BP	GO:0050982	detection of mechanical stimulus	44972	51/18903	0.000732715	0.00596431	0.00265916	CXCL12/CXCR4	2
GO:0043068	BP	GO:0043068	positive regulation of programmed cell death	45031	547/18903	0.000734124	0.00596431	0.00265916	SNCA/S100A9/S100A8/CCL2	4
GO:0050769	BP	GO:0050769	positive regulation of neurogenesis	45000	231/18903	0.000735269	0.00596431	0.00265916	CXCL12/CXCR4/MAP2K1	3
GO:0060560	BP	GO:0060560	developmental growth involved in morphogenesis	45000	233/18903	0.000753897	0.00608144	0.00271139	CXCL12/CXCR4/SPP1	3
GO:0007155	BP	GO:0007155	cell adhesion	45092	1539/18903	0.000758375	0.00608376	0.00271242	CXCL12/CXCR4/S100A9/S100A8/CCL2/SPP1	6
GO:0006914	BP	GO:0006914	autophagy	45031	554/18903	0.000769991	0.0060986	0.00271904	SNCA/TPCN1/S100A9/S100A8	4
GO:0061919	BP	GO:0061919	process utilizing autophagic mechanism	45031	554/18903	0.000769991	0.0060986	0.00271904	SNCA/TPCN1/S100A9/S100A8	4
GO:2000116	BP	GO:2000116	regulation of cysteine-type endopeptidase activity	45000	235/18903	0.000772825	0.0060986	0.00271904	SNCA/S100A9/S100A8	3
GO:0051240	BP	GO:0051240	positive regulation of multicellular organismal process	45092	1553/18903	0.000795954	0.00624716	0.00278527	CXCL12/CXCR4/MAP2K1/CD38/CYBB/SPP1	6
GO:0051234	BP	GO:0051234	establishment of localization	45214	4734/18903	0.000802894	0.00626775	0.00279445	SNCA/CXCL12/TPCN1/CXCR4/MAP2K1/CD38/S100A8/CYBB/CCL2/SPP1	10
GO:0009967	BP	GO:0009967	positive regulation of signal transduction	45092	1559/18903	0.000812501	0.00630883	0.00281277	PLCE1/CXCR4/MAP2K1/S100A9/S100A8/CCL2	6
GO:1903530	BP	GO:1903530	regulation of secretion by cell	45031	566/18903	0.000834359	0.00642874	0.00286623	SNCA/CXCL12/CD38/SPP1	4
GO:1902533	BP	GO:1902533	positive regulation of intracellular signal transduction	45061	1013/18903	0.000836799	0.00642874	0.00286623	PLCE1/MAP2K1/S100A9/S100A8/CCL2	5
GO:0002686	BP	GO:0002686	negative regulation of leukocyte migration	44972	55/18903	0.000851835	0.00643804	0.00287038	CXCL12/CCL2	2
GO:0031103	BP	GO:0031103	axon regeneration	44972	55/18903	0.000851835	0.00643804	0.00287038	MAP2K1/SPP1	2
GO:0042743	BP	GO:0042743	hydrogen peroxide metabolic process	44972	55/18903	0.000851835	0.00643804	0.00287038	SNCA/CYBB	2
GO:0000902	BP	GO:0000902	cell morphogenesis	45061	1018/18903	0.000855745	0.00643804	0.00287038	CXCL12/CXCR4/MAP2K1/CCL2/SPP1	5
GO:0006811	BP	GO:0006811	ion transport	45092	1581/18903	0.000875504	0.00655274	0.00292151	SNCA/CXCL12/TPCN1/CXCR4/CYBB/CCL2	6
GO:0050832	BP	GO:0050832	defense response to fungus	44972	56/18903	0.00088298	0.0065748	0.00293135	S100A9/S100A8	2
GO:0009611	BP	GO:0009611	response to wounding	45031	577/18903	0.000896651	0.00664253	0.00296155	CXCR4/MAP2K1/S100A8/SPP1	4
GO:0050433	BP	GO:0050433	regulation of catecholamine secretion	44972	57/18903	0.000914669	0.00674162	0.00300572	SNCA/CXCL12	2
GO:0050432	BP	GO:0050432	catecholamine secretion	44972	58/18903	0.000946902	0.00694395	0.00309593	SNCA/CXCL12	2
GO:0051345	BP	GO:0051345	positive regulation of hydrolase activity	45031	589/18903	0.000968306	0.00706523	0.00315	SNCA/S100A9/S100A8/CCL2	4
GO:0051130	BP	GO:0051130	positive regulation of cellular component organization	45061	1050/18903	0.000984797	0.00714963	0.00318763	SNCA/PLCE1/CXCL12/MAP2K1/S100A9	5
GO:0022029	BP	GO:0022029	telencephalon cell migration	44972	60/18903	0.001013	0.00731776	0.00326259	CXCL12/CXCR4	2
GO:0007417	BP	GO:0007417	central nervous system development	45061	1060/18903	0.00102799	0.00735289	0.00327826	CXCL12/CXCR4/MAP2K1/S100A9/S100A8	5
GO:0048878	BP	GO:0048878	chemical homeostasis	45061	1060/18903	0.00102799	0.00735289	0.00327826	SNCA/CXCL12/TPCN1/S100A9/S100A8	5
GO:0097190	BP	GO:0097190	apoptotic signaling pathway	45031	600/18903	0.00103748	0.00738445	0.00329233	CXCL12/S100A9/CD38/S100A8	4
GO:0009966	BP	GO:0009966	regulation of signal transduction	45153	3075/18903	0.00106017	0.00750909	0.0033479	SNCA/PLCE1/CXCL12/CXCR4/MAP2K1/S100A9/S100A8/CCL2	8
GO:0031102	BP	GO:0031102	neuron projection regeneration	44972	62/18903	0.00108125	0.00758445	0.0033815	MAP2K1/SPP1	2
GO:1903409	BP	GO:1903409	reactive oxygen species biosynthetic process	44972	62/18903	0.00108125	0.00758445	0.0033815	SNCA/CYBB	2
GO:0021885	BP	GO:0021885	forebrain cell migration	44972	63/18903	0.00111619	0.00771768	0.0034409	CXCL12/CXCR4	2
GO:0045453	BP	GO:0045453	bone resorption	44972	63/18903	0.00111619	0.00771768	0.0034409	CD38/SPP1	2
GO:2001244	BP	GO:2001244	positive regulation of intrinsic apoptotic signaling pathway	44972	63/18903	0.00111619	0.00771768	0.0034409	S100A9/S100A8	2
GO:0003008	BP	GO:0003008	system process	45122	2333/18903	0.00112648	0.00774297	0.00345217	SNCA/PLCE1/CXCL12/CXCR4/CD38/CCL2/SPP1	7
GO:0010942	BP	GO:0010942	positive regulation of cell death	45031	614/18903	0.00113052	0.00774297	0.00345217	SNCA/S100A9/S100A8/CCL2	4
GO:0034762	BP	GO:0034762	regulation of transmembrane transport	45031	618/18903	0.00115815	0.00787492	0.003511	SNCA/TPCN1/CYBB/CCL2	4
GO:0070887	BP	GO:0070887	cellular response to chemical stimulus	45153	3116/18903	0.00116063	0.00787492	0.003511	SNCA/CXCL12/CXCR4/S100A9/S100A8/CYBB/CCL2/SPP1	8
GO:0010556	BP	GO:0010556	regulation of macromolecule biosynthetic process	45184	4002/18903	0.00120787	0.00815731	0.0036369	SNCA/MAPK10/MAP2K1/NAMPT/S100A9/CD38/S100A8/CCL2/SPP1	9
GO:0048812	BP	GO:0048812	neuron projection morphogenesis	45031	626/18903	0.00121484	0.00816643	0.00364097	CXCL12/CXCR4/MAP2K1/SPP1	4
GO:0009620	BP	GO:0009620	response to fungus	44972	67/18903	0.00126133	0.00843989	0.00376289	S100A9/S100A8	2
GO:0051962	BP	GO:0051962	positive regulation of nervous system development	45000	279/18903	0.00126896	0.00845194	0.00376826	CXCL12/CXCR4/MAP2K1	3
GO:0120039	BP	GO:0120039	plasma membrane bounded cell projection morphogenesis	45031	642/18903	0.00133408	0.00878508	0.00391679	CXCL12/CXCR4/MAP2K1/SPP1	4
GO:0006874	BP	GO:0006874	cellular calcium ion homeostasis	45000	284/18903	0.00133547	0.00878508	0.00391679	SNCA/CXCL12/TPCN1	3
GO:2000401	BP	GO:2000401	regulation of lymphocyte migration	44972	69/18903	0.00133712	0.00878508	0.00391679	CXCL12/CCL2	2
GO:0048858	BP	GO:0048858	cell projection morphogenesis	45031	647/18903	0.00137298	0.00898001	0.0040037	CXCL12/CXCR4/MAP2K1/SPP1	4
GO:0043270	BP	GO:0043270	positive regulation of ion transport	45000	289/18903	0.00140416	0.00914276	0.00407626	SNCA/CXCL12/CCL2	3
GO:0002548	BP	GO:0002548	monocyte chemotaxis	44972	71/18903	0.00141505	0.00917256	0.00408955	CXCL12/CCL2	2
GO:0015850	BP	GO:0015850	organic hydroxy compound transport	45000	292/18903	0.00144642	0.00933424	0.00416163	SNCA/CXCL12/SPP1	3
GO:0009628	BP	GO:0009628	response to abiotic stimulus	45061	1148/18903	0.00147239	0.00943869	0.0042082	MAPK10/CXCL12/CXCR4/CD38/CYBB	5
GO:0019362	BP	GO:0019362	pyridine nucleotide metabolic process	44972	73/18903	0.00149511	0.00943869	0.0042082	NAMPT/CD38	2
GO:0046496	BP	GO:0046496	nicotinamide nucleotide metabolic process	44972	73/18903	0.00149511	0.00943869	0.0042082	NAMPT/CD38	2
GO:0051937	BP	GO:0051937	catecholamine transport	44972	73/18903	0.00149511	0.00943869	0.0042082	SNCA/CXCL12	2
GO:0072678	BP	GO:0072678	T cell migration	44972	73/18903	0.00149511	0.00943869	0.0042082	CXCL12/CCL2	2
GO:0032990	BP	GO:0032990	cell part morphogenesis	45031	666/18903	0.00152811	0.00957159	0.00426746	CXCL12/CXCR4/MAP2K1/SPP1	4
GO:0097193	BP	GO:0097193	intrinsic apoptotic signaling pathway	45000	298/18903	0.00153335	0.00957159	0.00426746	CXCL12/S100A9/S100A8	3
GO:0045123	BP	GO:0045123	cellular extravasation	44972	74/18903	0.00153594	0.00957159	0.00426746	CXCL12/CCL2	2
GO:1902531	BP	GO:1902531	regulation of intracellular signal transduction	45092	1766/18903	0.00157074	0.00974667	0.00434551	PLCE1/CXCL12/MAP2K1/S100A9/S100A8/CCL2	6
GO:0042127	BP	GO:0042127	regulation of cell population proliferation	45092	1769/18903	0.00158477	0.00979185	0.00436566	CXCL12/S1PR3/MAP2K1/NAMPT/CD38/CCL2	6
GO:0010720	BP	GO:0010720	positive regulation of cell development	45000	307/18903	0.00166982	0.0102273	0.00455979	CXCL12/CXCR4/MAP2K1	3
GO:0031349	BP	GO:0031349	positive regulation of defense response	45000	307/18903	0.00166982	0.0102273	0.00455979	SNCA/S100A9/S100A8	3
GO:0098542	BP	GO:0098542	defense response to other organism	45061	1183/18903	0.00168419	0.0102273	0.00455979	SNCA/S100A9/S100A8/CYBB/CCL2	5
GO:0048870	BP	GO:0048870	cell motility	45092	1791/18903	0.00169062	0.0102273	0.00455979	CXCL12/CXCR4/MAP2K1/S100A9/S100A8/CCL2	6
GO:0055074	BP	GO:0055074	calcium ion homeostasis	45000	309/18903	0.00170115	0.0102273	0.00455979	SNCA/CXCL12/TPCN1	3
GO:0033043	BP	GO:0033043	regulation of organelle organization	45061	1186/18903	0.00170334	0.0102273	0.00455979	SNCA/CXCL12/MAP2K1/S100A9/S100A8	5
GO:0050772	BP	GO:0050772	positive regulation of axonogenesis	44972	78/18903	0.00170455	0.0102273	0.00455979	CXCL12/MAP2K1	2
GO:0043085	BP	GO:0043085	positive regulation of catalytic activity	45061	1191/18903	0.00173564	0.010371	0.00462385	SNCA/MAP2K1/S100A9/S100A8/CCL2	5
GO:0072524	BP	GO:0072524	pyridine-containing compound metabolic process	44972	79/18903	0.00174802	0.0104021	0.00463775	NAMPT/CD38	2
GO:0008344	BP	GO:0008344	adult locomotory behavior	44972	80/18903	0.00179202	0.0106205	0.00473509	SNCA/CXCL12	2
GO:0072359	BP	GO:0072359	circulatory system development	45061	1209/18903	0.00185568	0.0109305	0.00487333	PLCE1/CXCR4/MAP2K1/CYBB/CCL2	5
GO:0019058	BP	GO:0019058	viral life cycle	45000	319/18903	0.00186336	0.0109305	0.00487333	TPCN1/CXCR4/CCL2	3
GO:0009889	BP	GO:0009889	regulation of biosynthetic process	45184	4239/18903	0.00186692	0.0109305	0.00487333	SNCA/MAPK10/MAP2K1/NAMPT/S100A9/CD38/S100A8/CCL2/SPP1	9
GO:0006812	BP	GO:0006812	cation transport	45061	1219/18903	0.00192499	0.0112253	0.00500473	SNCA/CXCL12/TPCN1/CXCR4/CCL2	5
GO:0015844	BP	GO:0015844	monoamine transport	44972	84/18903	0.00197327	0.0114608	0.00510974	SNCA/CXCL12	2
GO:0034103	BP	GO:0034103	regulation of tissue remodeling	44972	85/18903	0.0020199	0.0116848	0.00520963	CD38/SPP1	2
GO:0050793	BP	GO:0050793	regulation of developmental process	45122	2584/18903	0.00207953	0.0119381	0.00532256	CXCL12/CXCR4/S1PR3/MAP2K1/CYBB/CCL2/SPP1	7
GO:0030154	BP	GO:0030154	cell differentiation	45184	4302/18903	0.00208545	0.0119381	0.00532256	CXCL12/CXCR4/S1PR3/MAP2K1/S100A9/CD38/S100A8/CCL2/SPP1	9
GO:0048638	BP	GO:0048638	regulation of developmental growth	45000	332/18903	0.00208835	0.0119381	0.00532256	CXCL12/CXCR4/SPP1	3
GO:0048869	BP	GO:0048869	cellular developmental process	45184	4329/18903	0.00218542	0.012444	0.00554812	CXCL12/CXCR4/S1PR3/MAP2K1/S100A9/CD38/S100A8/CCL2/SPP1	9
GO:0046849	BP	GO:0046849	bone remodeling	44972	89/18903	0.00221161	0.0124728	0.00556094	CD38/SPP1	2
GO:0048678	BP	GO:0048678	response to axon injury	44972	89/18903	0.00221161	0.0124728	0.00556094	MAP2K1/SPP1	2
GO:0048545	BP	GO:0048545	response to steroid hormone	45000	339/18903	0.00221624	0.0124728	0.00556094	CD38/CYBB/SPP1	3
GO:0006355	BP	GO:0006355	regulation of DNA-templated transcription	45153	3443/18903	0.00227747	0.0127679	0.00569252	SNCA/MAPK10/MAP2K1/NAMPT/S100A9/CD38/S100A8/SPP1	8
GO:1903506	BP	GO:1903506	regulation of nucleic acid-templated transcription	45153	3445/18903	0.00228632	0.0127682	0.00569267	SNCA/MAPK10/MAP2K1/NAMPT/S100A9/CD38/S100A8/SPP1	8
GO:2001141	BP	GO:2001141	regulation of RNA biosynthetic process	45153	3454/18903	0.00232651	0.0129429	0.00577052	SNCA/MAPK10/MAP2K1/NAMPT/S100A9/CD38/S100A8/SPP1	8
GO:0006936	BP	GO:0006936	muscle contraction	45000	351/18903	0.0024467	0.0135596	0.00604548	PLCE1/CXCR4/CD38	3
GO:0002793	BP	GO:0002793	positive regulation of peptide secretion	44972	94/18903	0.00246293	0.0135976	0.00606244	CD38/S100A8	2
GO:0032989	BP	GO:0032989	cellular component morphogenesis	45031	768/18903	0.00257777	0.0141777	0.00632109	CXCL12/CXCR4/MAP2K1/SPP1	4
GO:0010038	BP	GO:0010038	response to metal ion	45000	360/18903	0.00262901	0.014405	0.0064224	SNCA/S100A8/CYBB	3
GO:0051952	BP	GO:0051952	regulation of amine transport	44972	98/18903	0.00267327	0.0145925	0.00650599	SNCA/CXCL12	2
GO:0001568	BP	GO:0001568	blood vessel development	45031	784/18903	0.00277868	0.015111	0.00673718	CXCR4/MAP2K1/CYBB/CCL2	4
GO:0009617	BP	GO:0009617	response to bacterium	45031	786/18903	0.00280453	0.0151947	0.0067745	SNCA/S100A9/S100A8/CCL2	4
GO:0006351	BP	GO:0006351	DNA-templated transcription	45153	3557/18903	0.00282878	0.015213	0.00678266	SNCA/MAPK10/MAP2K1/NAMPT/S100A9/CD38/S100A8/SPP1	8
GO:0033554	BP	GO:0033554	cellular response to stress	45092	1979/18903	0.002836	0.015213	0.00678266	SNCA/MAPK10/CXCL12/MAP2K1/CYBB/SPP1	6
GO:0097659	BP	GO:0097659	nucleic acid-templated transcription	45153	3559/18903	0.00283934	0.015213	0.00678266	SNCA/MAPK10/MAP2K1/NAMPT/S100A9/CD38/S100A8/SPP1	8
GO:0000165	BP	GO:0000165	MAPK cascade	45031	792/18903	0.0028831	0.0153442	0.00684114	PLCE1/MAPK10/MAP2K1/CCL2	4
GO:0045862	BP	GO:0045862	positive regulation of proteolysis	45000	372/18903	0.00288496	0.0153442	0.00684114	SNCA/S100A9/S100A8	3
GO:2001233	BP	GO:2001233	regulation of apoptotic signaling pathway	45000	374/18903	0.00292907	0.0154725	0.00689835	CXCL12/S100A9/S100A8	3
GO:0032774	BP	GO:0032774	RNA biosynthetic process	45153	3576/18903	0.0029304	0.0154725	0.00689835	SNCA/MAPK10/MAP2K1/NAMPT/S100A9/CD38/S100A8/SPP1	8
GO:0015837	BP	GO:0015837	amine transport	44972	106/18903	0.00311853	0.0164062	0.00731464	SNCA/CXCL12	2
GO:0032940	BP	GO:0032940	secretion by cell	45031	817/18903	0.00322698	0.0168084	0.00749398	SNCA/CXCL12/CD38/SPP1	4
GO:0061387	BP	GO:0061387	regulation of extent of cell growth	44972	108/18903	0.00323493	0.0168084	0.00749398	CXCL12/SPP1	2
GO:0090398	BP	GO:0090398	cellular senescence	44972	108/18903	0.00323493	0.0168084	0.00749398	MAPK10/MAP2K1	2
GO:0001944	BP	GO:0001944	vasculature development	45031	818/18903	0.0032413	0.0168084	0.00749398	CXCR4/MAP2K1/CYBB/CCL2	4
GO:0009653	BP	GO:0009653	anatomical structure morphogenesis	45122	2790/18903	0.00326808	0.016887	0.00752901	CXCL12/CXCR4/S1PR3/MAP2K1/CYBB/CCL2/SPP1	7
GO:0006796	BP	GO:0006796	phosphate-containing compound metabolic process	45122	2806/18903	0.00337909	0.0173987	0.00775714	SNCA/PLCE1/MAPK10/MAP2K1/NAMPT/CD38/CCL2	7
GO:0008283	BP	GO:0008283	cell population proliferation	45092	2062/18903	0.00349958	0.0179554	0.00800536	CXCL12/S1PR3/MAP2K1/NAMPT/CD38/CCL2	6
GO:0006939	BP	GO:0006939	smooth muscle contraction	44972	113/18903	0.00353476	0.0180721	0.00805737	PLCE1/CD38	2
GO:0006793	BP	GO:0006793	phosphorus metabolic process	45122	2832/18903	0.0035658	0.0181668	0.0080996	SNCA/PLCE1/MAPK10/MAP2K1/NAMPT/CD38/CCL2	7
GO:0009891	BP	GO:0009891	positive regulation of biosynthetic process	45092	2074/18903	0.00360458	0.0183002	0.00815906	SNCA/MAP2K1/NAMPT/CD38/CCL2/SPP1	6
GO:0046916	BP	GO:0046916	cellular transition metal ion homeostasis	44972	116/18903	0.00372069	0.0188238	0.00839253	S100A9/S100A8	2
GO:0021782	BP	GO:0021782	glial cell development	44972	117/18903	0.00378366	0.019076	0.00850494	S100A9/S100A8	2
GO:0009725	BP	GO:0009725	response to hormone	45031	861/18903	0.0038995	0.0195307	0.00870769	CXCL12/CD38/CYBB/SPP1	4
GO:0050727	BP	GO:0050727	regulation of inflammatory response	45000	414/18903	0.00390076	0.0195307	0.00870769	SNCA/S100A9/S100A8	3
GO:0006710	BP	GO:0006710	androgen catabolic process	44941	5/18903	0.00396175	0.0195662	0.00872351	SPP1	1
GO:0035470	BP	GO:0035470	positive regulation of vascular wound healing	44941	5/18903	0.00396175	0.0195662	0.00872351	CXCR4	1
GO:0045113	BP	GO:0045113	regulation of integrin biosynthetic process	44941	5/18903	0.00396175	0.0195662	0.00872351	S100A9	1
GO:0050812	BP	GO:0050812	regulation of acyl-CoA biosynthetic process	44941	5/18903	0.00396175	0.0195662	0.00872351	SNCA	1
GO:0051252	BP	GO:0051252	regulation of RNA metabolic process	45153	3754/18903	0.004034	0.0198205	0.0088369	SNCA/MAPK10/MAP2K1/NAMPT/S100A9/CD38/S100A8/SPP1	8
GO:0045446	BP	GO:0045446	endothelial cell differentiation	44972	121/18903	0.00404055	0.0198205	0.0088369	CXCR4/S1PR3	2
GO:0016032	BP	GO:0016032	viral process	45000	421/18903	0.00408878	0.0199896	0.00891228	TPCN1/CXCR4/CCL2	3
GO:0046887	BP	GO:0046887	positive regulation of hormone secretion	44972	123/18903	0.00417197	0.0202599	0.00903278	CD38/SPP1	2
GO:0071675	BP	GO:0071675	regulation of mononuclear cell migration	44972	123/18903	0.00417197	0.0202599	0.00903278	CXCL12/CCL2	2
GO:0051209	BP	GO:0051209	release of sequestered calcium ion into cytosol	44972	124/18903	0.00423842	0.0204458	0.00911568	SNCA/TPCN1	2
GO:0072676	BP	GO:0072676	lymphocyte migration	44972	124/18903	0.00423842	0.0204458	0.00911568	CXCL12/CCL2	2
GO:0052548	BP	GO:0052548	regulation of endopeptidase activity	45000	428/18903	0.00428229	0.020589	0.00917953	SNCA/S100A9/S100A8	3
GO:0051283	BP	GO:0051283	negative regulation of sequestering of calcium ion	44972	125/18903	0.00430537	0.0206317	0.00919854	SNCA/TPCN1	2
GO:0140352	BP	GO:0140352	export from cell	45031	890/18903	0.00439208	0.0209779	0.00935293	SNCA/CXCL12/CD38/SPP1	4
GO:0002688	BP	GO:0002688	regulation of leukocyte chemotaxis	44972	127/18903	0.00444074	0.0210717	0.00939475	CXCL12/CCL2	2
GO:0051282	BP	GO:0051282	regulation of sequestering of calcium ion	44972	127/18903	0.00444074	0.0210717	0.00939475	SNCA/TPCN1	2
GO:0045471	BP	GO:0045471	response to ethanol	44972	128/18903	0.00450916	0.0213267	0.00950844	S100A8/CYBB	2
GO:0007409	BP	GO:0007409	axonogenesis	45000	438/18903	0.00456836	0.0215365	0.00960198	CXCL12/MAP2K1/SPP1	3
GO:0051208	BP	GO:0051208	sequestering of calcium ion	44972	131/18903	0.00471738	0.0218367	0.00973581	SNCA/TPCN1	2
GO:0009059	BP	GO:0009059	macromolecule biosynthetic process	45184	4806/18903	0.00472362	0.0218367	0.00973581	SNCA/MAPK10/MAP2K1/NAMPT/S100A9/CD38/S100A8/CCL2/SPP1	9
GO:0010040	BP	GO:0010040	response to iron(II) ion	44941	6/18903	0.00475234	0.0218367	0.00973581	SNCA	1
GO:0033603	BP	GO:0033603	positive regulation of dopamine secretion	44941	6/18903	0.00475234	0.0218367	0.00973581	CXCL12	1
GO:0045112	BP	GO:0045112	integrin biosynthetic process	44941	6/18903	0.00475234	0.0218367	0.00973581	S100A9	1
GO:0097411	BP	GO:0097411	hypoxia-inducible factor-1alpha signaling pathway	44941	6/18903	0.00475234	0.0218367	0.00973581	CYBB	1
GO:1902956	BP	GO:1902956	regulation of mitochondrial electron transport, NADH to ubiquinone	44941	6/18903	0.00475234	0.0218367	0.00973581	SNCA	1
GO:1904783	BP	GO:1904783	positive regulation of NMDA glutamate receptor activity	44941	6/18903	0.00475234	0.0218367	0.00973581	CCL2	1
GO:0043066	BP	GO:0043066	negative regulation of apoptotic process	45031	914/18903	0.00483076	0.022127	0.00986523	SNCA/CXCL12/CD38/CCL2	4
GO:0006638	BP	GO:0006638	neutral lipid metabolic process	44972	133/18903	0.00485864	0.0221482	0.00987466	SNCA/PLCE1	2
GO:0050804	BP	GO:0050804	modulation of chemical synaptic transmission	45000	448/18903	0.00486588	0.0221482	0.00987466	SNCA/CD38/CCL2	3
GO:0099177	BP	GO:0099177	regulation of trans-synaptic signaling	45000	449/18903	0.00489627	0.0222168	0.00990528	SNCA/CD38/CCL2	3
GO:2001235	BP	GO:2001235	positive regulation of apoptotic signaling pathway	44972	135/18903	0.00500184	0.0226252	0.0100873	S100A9/S100A8	2
GO:0051090	BP	GO:0051090	regulation of DNA-binding transcription factor activity	45000	454/18903	0.00504995	0.0227718	0.0101527	MAPK10/S100A9/S100A8	3
GO:0003012	BP	GO:0003012	muscle system process	45000	455/18903	0.00508104	0.0228411	0.0101836	PLCE1/CXCR4/CD38	3
GO:0002682	BP	GO:0002682	regulation of immune system process	45061	1525/18903	0.0051316	0.0229952	0.0102523	SNCA/MAPK10/CXCL12/CD38/CCL2	5
GO:0009581	BP	GO:0009581	detection of external stimulus	44972	137/18903	0.00514699	0.0229952	0.0102523	CXCL12/CXCR4	2
GO:0052547	BP	GO:0052547	regulation of peptidase activity	45000	459/18903	0.00520656	0.02319	0.0103391	SNCA/S100A9/S100A8	3
GO:0003158	BP	GO:0003158	endothelium development	44972	139/18903	0.00529408	0.0233844	0.0104258	CXCR4/S1PR3	2
GO:0008277	BP	GO:0008277	regulation of G protein-coupled receptor signaling pathway	44972	139/18903	0.00529408	0.0233844	0.0104258	SNCA/PLCE1	2
GO:0043069	BP	GO:0043069	negative regulation of programmed cell death	45031	938/18903	0.00529853	0.0233844	0.0104258	SNCA/CXCL12/CD38/CCL2	4
GO:0009582	BP	GO:0009582	detection of abiotic stimulus	44972	140/18903	0.00536835	0.0235494	0.0104994	CXCL12/CXCR4	2
GO:0034341	BP	GO:0034341	response to interferon-gamma	44972	140/18903	0.00536835	0.0235494	0.0104994	SNCA/CCL2	2
GO:0010977	BP	GO:0010977	negative regulation of neuron projection development	44972	142/18903	0.00551834	0.0238798	0.0106467	CD38/SPP1	2
GO:0010726	BP	GO:0010726	positive regulation of hydrogen peroxide metabolic process	44941	7/18903	0.00554235	0.0238798	0.0106467	SNCA	1
GO:0048842	BP	GO:0048842	positive regulation of axon extension involved in axon guidance	44941	7/18903	0.00554235	0.0238798	0.0106467	CXCL12	1
GO:0060440	BP	GO:0060440	trachea formation	44941	7/18903	0.00554235	0.0238798	0.0106467	MAP2K1	1
GO:1903224	BP	GO:1903224	regulation of endodermal cell differentiation	44941	7/18903	0.00554235	0.0238798	0.0106467	MAP2K1	1
GO:1905446	BP	GO:1905446	regulation of mitochondrial ATP synthesis coupled electron transport	44941	7/18903	0.00554235	0.0238798	0.0106467	SNCA	1
GO:0030534	BP	GO:0030534	adult behavior	44972	143/18903	0.00559405	0.0239604	0.0106826	SNCA/CXCL12	2
GO:0055076	BP	GO:0055076	transition metal ion homeostasis	44972	143/18903	0.00559405	0.0239604	0.0106826	S100A9/S100A8	2
GO:0050921	BP	GO:0050921	positive regulation of chemotaxis	44972	144/18903	0.00567025	0.0242153	0.0107963	CXCL12/CXCR4	2
GO:0098609	BP	GO:0098609	cell-cell adhesion	45031	957/18903	0.0056901	0.0242288	0.0108023	CXCL12/S100A9/S100A8/CCL2	4
GO:0050673	BP	GO:0050673	epithelial cell proliferation	45000	481/18903	0.00593073	0.0251504	0.0112132	CXCL12/MAP2K1/CCL2	3
GO:0006468	BP	GO:0006468	protein phosphorylation	45061	1578/18903	0.00594118	0.0251504	0.0112132	SNCA/PLCE1/MAPK10/MAP2K1/CCL2	5
GO:0044093	BP	GO:0044093	positive regulation of molecular function	45061	1587/18903	0.00608731	0.0256941	0.0114556	SNCA/MAP2K1/S100A9/S100A8/CCL2	5
GO:0001890	BP	GO:0001890	placenta development	44972	150/18903	0.00613746	0.0258251	0.011514	MAP2K1/SPP1	2
GO:0034654	BP	GO:0034654	nucleobase-containing compound biosynthetic process	45153	4013/18903	0.00621502	0.0258251	0.011514	SNCA/MAPK10/MAP2K1/NAMPT/S100A9/CD38/S100A8/SPP1	8
GO:0046718	BP	GO:0046718	viral entry into host cell	44972	151/18903	0.006217	0.0258251	0.011514	TPCN1/CXCR4	2
GO:0016477	BP	GO:0016477	cell migration	45061	1595/18903	0.00621937	0.0258251	0.011514	CXCL12/CXCR4/S100A9/S100A8/CCL2	5
GO:0061564	BP	GO:0061564	axon development	45000	490/18903	0.00624369	0.0258251	0.011514	CXCL12/MAP2K1/SPP1	3
GO:0008284	BP	GO:0008284	positive regulation of cell population proliferation	45031	986/18903	0.00632502	0.0258251	0.011514	CXCL12/S1PR3/NAMPT/CD38	4
GO:0051584	BP	GO:0051584	regulation of dopamine uptake involved in synaptic transmission	44941	8/18903	0.00633176	0.0258251	0.011514	SNCA	1
GO:0051620	BP	GO:0051620	norepinephrine uptake	44941	8/18903	0.00633176	0.0258251	0.011514	SNCA	1
GO:0051940	BP	GO:0051940	regulation of catecholamine uptake involved in synaptic transmission	44941	8/18903	0.00633176	0.0258251	0.011514	SNCA	1
GO:1904714	BP	GO:1904714	regulation of chaperone-mediated autophagy	44941	8/18903	0.00633176	0.0258251	0.011514	SNCA	1
GO:2000427	BP	GO:2000427	positive regulation of apoptotic cell clearance	44941	8/18903	0.00633176	0.0258251	0.011514	CCL2	1
GO:2000501	BP	GO:2000501	regulation of natural killer cell chemotaxis	44941	8/18903	0.00633176	0.0258251	0.011514	CCL2	1
GO:0065009	BP	GO:0065009	regulation of molecular function	45122	3131/18903	0.00635383	0.0258425	0.0115218	SNCA/PLCE1/MAPK10/MAP2K1/S100A9/S100A8/CCL2	7
GO:0019221	BP	GO:0019221	cytokine-mediated signaling pathway	45000	496/18903	0.00645779	0.0259052	0.0115497	CXCL12/CXCR4/CCL2	3
GO:0043410	BP	GO:0043410	positive regulation of MAPK cascade	45000	496/18903	0.00645779	0.0259052	0.0115497	PLCE1/MAP2K1/CCL2	3
GO:0007584	BP	GO:0007584	response to nutrient	44972	154/18903	0.00645846	0.0259052	0.0115497	CYBB/SPP1	2
GO:0043524	BP	GO:0043524	negative regulation of neuron apoptotic process	44972	154/18903	0.00645846	0.0259052	0.0115497	SNCA/CCL2	2
GO:0051092	BP	GO:0051092	positive regulation of NF-kappaB transcription factor activity	44972	154/18903	0.00645846	0.0259052	0.0115497	S100A9/S100A8	2
GO:0044409	BP	GO:0044409	entry into host	44972	158/18903	0.00678702	0.0271481	0.0121039	TPCN1/CXCR4	2
GO:0019219	BP	GO:0019219	regulation of nucleobase-containing compound metabolic process	45153	4076/18903	0.00686671	0.0273581	0.0121975	SNCA/MAPK10/MAP2K1/NAMPT/S100A9/CD38/S100A8/SPP1	8
GO:0051173	BP	GO:0051173	positive regulation of nitrogen compound metabolic process	45122	3175/18903	0.00687722	0.0273581	0.0121975	SNCA/MAP2K1/NAMPT/S100A9/CD38/S100A8/SPP1	7
GO:0090066	BP	GO:0090066	regulation of anatomical structure size	45000	509/18903	0.00693679	0.0274563	0.0122413	CXCL12/CD38/SPP1	3
GO:0018130	BP	GO:0018130	heterocycle biosynthetic process	45153	4086/18903	0.00697497	0.0274563	0.0122413	SNCA/MAPK10/MAP2K1/NAMPT/S100A9/CD38/S100A8/SPP1	8
GO:0045595	BP	GO:0045595	regulation of cell differentiation	45061	1639/18903	0.006983	0.0274563	0.0122413	CXCL12/CXCR4/S1PR3/MAP2K1/SPP1	5
GO:0002692	BP	GO:0002692	negative regulation of cellular extravasation	44941	9/18903	0.0071206	0.0274563	0.0122413	CXCL12	1
GO:0006651	BP	GO:0006651	diacylglycerol biosynthetic process	44941	9/18903	0.0071206	0.0274563	0.0122413	PLCE1	1
GO:0019674	BP	GO:0019674	NAD metabolic process	44941	9/18903	0.0071206	0.0274563	0.0122413	CD38	1
GO:0031340	BP	GO:0031340	positive regulation of vesicle fusion	44941	9/18903	0.0071206	0.0274563	0.0122413	SNCA	1
GO:0034351	BP	GO:0034351	negative regulation of glial cell apoptotic process	44941	9/18903	0.0071206	0.0274563	0.0122413	CCL2	1
GO:0043615	BP	GO:0043615	astrocyte cell migration	44941	9/18903	0.0071206	0.0274563	0.0122413	CCL2	1
GO:0090324	BP	GO:0090324	negative regulation of oxidative phosphorylation	44941	9/18903	0.0071206	0.0274563	0.0122413	SNCA	1
GO:2000669	BP	GO:2000669	negative regulation of dendritic cell apoptotic process	44941	9/18903	0.0071206	0.0274563	0.0122413	CXCL12	1
GO:0019438	BP	GO:0019438	aromatic compound biosynthetic process	45153	4100/18903	0.00712882	0.0274563	0.0122413	SNCA/MAPK10/MAP2K1/NAMPT/S100A9/CD38/S100A8/SPP1	8
GO:0050790	BP	GO:0050790	regulation of catalytic activity	45092	2380/18903	0.00719234	0.0276277	0.0123177	SNCA/PLCE1/MAP2K1/S100A9/S100A8/CCL2	6
GO:0051336	BP	GO:0051336	regulation of hydrolase activity	45031	1025/18903	0.00725234	0.0277847	0.0123877	SNCA/S100A9/S100A8/CCL2	4
GO:0007009	BP	GO:0007009	plasma membrane organization	44972	166/18903	0.00746665	0.0285305	0.0127202	CXCR4/S100A9	2
GO:0008015	BP	GO:0008015	blood circulation	45000	524/18903	0.00751546	0.0286416	0.0127697	CXCL12/CXCR4/CD38	3
GO:0048639	BP	GO:0048639	positive regulation of developmental growth	44972	168/18903	0.00764121	0.0290446	0.0129494	CXCL12/CXCR4	2
GO:0060548	BP	GO:0060548	negative regulation of cell death	45031	1043/18903	0.00770967	0.0292283	0.0130313	SNCA/CXCL12/CD38/CCL2	4
GO:0050806	BP	GO:0050806	positive regulation of synaptic transmission	44972	170/18903	0.00781763	0.0293699	0.0130945	SNCA/CCL2	2
GO:1904064	BP	GO:1904064	positive regulation of cation transmembrane transport	44972	171/18903	0.00790653	0.0293699	0.0130945	SNCA/CCL2	2
GO:0014824	BP	GO:0014824	artery smooth muscle contraction	44941	10/18903	0.00790885	0.0293699	0.0130945	CD38	1
GO:0034356	BP	GO:0034356	NAD biosynthesis via nicotinamide riboside salvage pathway	44941	10/18903	0.00790885	0.0293699	0.0130945	NAMPT	1
GO:0035747	BP	GO:0035747	natural killer cell chemotaxis	44941	10/18903	0.00790885	0.0293699	0.0130945	CCL2	1
GO:0048671	BP	GO:0048671	negative regulation of collateral sprouting	44941	10/18903	0.00790885	0.0293699	0.0130945	SPP1	1
GO:0060502	BP	GO:0060502	epithelial cell proliferation involved in lung morphogenesis	44941	10/18903	0.00790885	0.0293699	0.0130945	MAP2K1	1
GO:2000425	BP	GO:2000425	regulation of apoptotic cell clearance	44941	10/18903	0.00790885	0.0293699	0.0130945	CCL2	1
GO:1990138	BP	GO:1990138	neuron projection extension	44972	172/18903	0.00799589	0.0294058	0.0131105	CXCL12/CXCR4	2
GO:0010243	BP	GO:0010243	response to organonitrogen compound	45031	1054/18903	0.00799849	0.0294058	0.0131105	SNCA/CXCL12/CXCR4/CYBB	4
GO:0048871	BP	GO:0048871	multicellular organismal homeostasis	45000	536/18903	0.00799868	0.0294058	0.0131105	CXCR4/CD38/SPP1	3
GO:0031326	BP	GO:0031326	regulation of cellular biosynthetic process	45153	4175/18903	0.00799951	0.0294058	0.0131105	SNCA/MAPK10/MAP2K1/NAMPT/S100A9/CD38/S100A8/SPP1	8
GO:0060627	BP	GO:0060627	regulation of vesicle-mediated transport	45000	544/18903	0.00833094	0.0305468	0.0136192	SNCA/MAP2K1/CCL2	3
GO:0022900	BP	GO:0022900	electron transport chain	44972	176/18903	0.00835793	0.0305686	0.0136289	SNCA/CYBB	2
GO:0001764	BP	GO:0001764	neuron migration	44972	177/18903	0.00844959	0.0307984	0.0137313	CXCL12/CXCR4	2
GO:0071310	BP	GO:0071310	cellular response to organic substance	45092	2464/18903	0.00853165	0.0307984	0.0137313	SNCA/CXCL12/CXCR4/CYBB/CCL2/SPP1	6
GO:0048771	BP	GO:0048771	tissue remodeling	44972	179/18903	0.00863427	0.0307984	0.0137313	CD38/SPP1	2
GO:0014820	BP	GO:0014820	tonic smooth muscle contraction	44941	11/18903	0.00869651	0.0307984	0.0137313	CD38	1
GO:0034350	BP	GO:0034350	regulation of glial cell apoptotic process	44941	11/18903	0.00869651	0.0307984	0.0137313	CCL2	1
GO:0042762	BP	GO:0042762	regulation of sulfur metabolic process	44941	11/18903	0.00869651	0.0307984	0.0137313	SNCA	1
GO:0051610	BP	GO:0051610	serotonin uptake	44941	11/18903	0.00869651	0.0307984	0.0137313	SNCA	1
GO:0060020	BP	GO:0060020	Bergmann glial cell differentiation	44941	11/18903	0.00869651	0.0307984	0.0137313	MAP2K1	1
GO:0060439	BP	GO:0060439	trachea morphogenesis	44941	11/18903	0.00869651	0.0307984	0.0137313	MAP2K1	1
GO:0071394	BP	GO:0071394	cellular response to testosterone stimulus	44941	11/18903	0.00869651	0.0307984	0.0137313	SPP1	1
GO:0071872	BP	GO:0071872	cellular response to epinephrine stimulus	44941	11/18903	0.00869651	0.0307984	0.0137313	SNCA	1
GO:1901856	BP	GO:1901856	negative regulation of cellular respiration	44941	11/18903	0.00869651	0.0307984	0.0137313	SNCA	1
GO:2000833	BP	GO:2000833	positive regulation of steroid hormone secretion	44941	11/18903	0.00869651	0.0307984	0.0137313	SPP1	1
GO:0050954	BP	GO:0050954	sensory perception of mechanical stimulus	44972	180/18903	0.0087273	0.0308322	0.0137464	CXCL12/CXCR4	2
GO:0002791	BP	GO:0002791	regulation of peptide secretion	44972	182/18903	0.00891471	0.0313418	0.0139736	CD38/S100A8	2
GO:0097553	BP	GO:0097553	calcium ion transmembrane import into cytosol	44972	182/18903	0.00891471	0.0313418	0.0139736	SNCA/TPCN1	2
GO:1901362	BP	GO:1901362	organic cyclic compound biosynthetic process	45153	4253/18903	0.00899229	0.0313698	0.0139861	SNCA/MAPK10/MAP2K1/NAMPT/S100A9/CD38/S100A8/SPP1	8
GO:0001936	BP	GO:0001936	regulation of endothelial cell proliferation	44972	183/18903	0.00900909	0.0313698	0.0139861	CXCL12/CCL2	2
GO:0008361	BP	GO:0008361	regulation of cell size	44972	183/18903	0.00900909	0.0313698	0.0139861	CXCL12/SPP1	2
GO:0044000	BP	GO:0044000	movement in host	44972	183/18903	0.00900909	0.0313698	0.0139861	TPCN1/CXCR4	2
GO:0010035	BP	GO:0010035	response to inorganic substance	45000	561/18903	0.00906411	0.0314859	0.0140378	SNCA/S100A8/CYBB	3
GO:0090087	BP	GO:0090087	regulation of peptide transport	44972	184/18903	0.00910393	0.0315487	0.0140659	CD38/S100A8	2
GO:0048667	BP	GO:0048667	cell morphogenesis involved in neuron differentiation	45000	564/18903	0.00919735	0.0317965	0.0141764	CXCL12/MAP2K1/SPP1	3
GO:0009266	BP	GO:0009266	response to temperature stimulus	44972	186/18903	0.00929497	0.0318159	0.014185	CXCL12/CXCR4	2
GO:0034767	BP	GO:0034767	positive regulation of ion transmembrane transport	44972	186/18903	0.00929497	0.0318159	0.014185	SNCA/CCL2	2
GO:0045766	BP	GO:0045766	positive regulation of angiogenesis	44972	187/18903	0.00939116	0.0318159	0.014185	CXCR4/CYBB	2
GO:1904018	BP	GO:1904018	positive regulation of vasculature development	44972	187/18903	0.00939116	0.0318159	0.014185	CXCR4/CYBB	2
GO:0001921	BP	GO:0001921	positive regulation of receptor recycling	44941	12/18903	0.0094836	0.0318159	0.014185	SNCA	1
GO:0042416	BP	GO:0042416	dopamine biosynthetic process	44941	12/18903	0.0094836	0.0318159	0.014185	SNCA	1
GO:0042447	BP	GO:0042447	hormone catabolic process	44941	12/18903	0.0094836	0.0318159	0.014185	SPP1	1
GO:0045602	BP	GO:0045602	negative regulation of endothelial cell differentiation	44941	12/18903	0.0094836	0.0318159	0.014185	S1PR3	1
GO:0051583	BP	GO:0051583	dopamine uptake involved in synaptic transmission	44941	12/18903	0.0094836	0.0318159	0.014185	SNCA	1
GO:0051934	BP	GO:0051934	catecholamine uptake involved in synaptic transmission	44941	12/18903	0.0094836	0.0318159	0.014185	SNCA	1
GO:0070493	BP	GO:0070493	thrombin-activated receptor signaling pathway	44941	12/18903	0.0094836	0.0318159	0.014185	SNCA	1
GO:1903800	BP	GO:1903800	positive regulation of miRNA maturation	44941	12/18903	0.0094836	0.0318159	0.014185	MAP2K1	1
GO:0010721	BP	GO:0010721	negative regulation of cell development	44972	188/18903	0.0094878	0.0318159	0.014185	S1PR3/SPP1	2
GO:0007565	BP	GO:0007565	female pregnancy	44972	189/18903	0.00958489	0.0320674	0.0142971	CD38/SPP1	2
GO:0071407	BP	GO:0071407	cellular response to organic cyclic compound	45000	581/18903	0.00997442	0.0332939	0.014844	SNCA/CCL2/SPP1	3
GO:0031345	BP	GO:0031345	negative regulation of cell projection organization	44972	194/18903	0.0100771	0.0335594	0.0149623	CD38/SPP1	2
GO:0040012	BP	GO:0040012	regulation of locomotion	45031	1130/18903	0.0101945	0.033586	0.0149742	SNCA/CXCL12/CXCR4/CCL2	4
GO:0010642	BP	GO:0010642	negative regulation of platelet-derived growth factor receptor signaling pathway	44941	13/18903	0.0102701	0.033586	0.0149742	SNCA	1
GO:0033605	BP	GO:0033605	positive regulation of catecholamine secretion	44941	13/18903	0.0102701	0.033586	0.0149742	CXCL12	1
GO:0072683	BP	GO:0072683	T cell extravasation	44941	13/18903	0.0102701	0.033586	0.0149742	CCL2	1
GO:0075509	BP	GO:0075509	endocytosis involved in viral entry into host cell	44941	13/18903	0.0102701	0.033586	0.0149742	TPCN1	1
GO:0097048	BP	GO:0097048	dendritic cell apoptotic process	44941	13/18903	0.0102701	0.033586	0.0149742	CXCL12	1
GO:1904995	BP	GO:1904995	negative regulation of leukocyte adhesion to vascular endothelial cell	44941	13/18903	0.0102701	0.033586	0.0149742	CXCL12	1
GO:2000668	BP	GO:2000668	regulation of dendritic cell apoptotic process	44941	13/18903	0.0102701	0.033586	0.0149742	CXCL12	1
GO:0007626	BP	GO:0007626	locomotory behavior	44972	197/18903	0.0103777	0.0338617	0.0150971	SNCA/CXCL12	2
GO:0071248	BP	GO:0071248	cellular response to metal ion	44972	198/18903	0.0104788	0.0341149	0.01521	SNCA/CYBB	2
GO:1901698	BP	GO:1901698	response to nitrogen compound	45031	1142/18903	0.0105743	0.0341837	0.0152407	SNCA/CXCL12/CXCR4/CYBB	4
GO:0001935	BP	GO:0001935	endothelial cell proliferation	44972	199/18903	0.0105804	0.0341837	0.0152407	CXCL12/CCL2	2
GO:0010256	BP	GO:0010256	endomembrane system organization	45000	594/18903	0.0105941	0.0341837	0.0152407	CXCR4/MAP2K1/S100A9	3
GO:0044057	BP	GO:0044057	regulation of system process	45000	594/18903	0.0105941	0.0341837	0.0152407	PLCE1/CD38/SPP1	3
GO:0009056	BP	GO:0009056	catabolic process	45092	2579/18903	0.0106561	0.0343075	0.0152959	SNCA/PLCE1/TPCN1/S100A9/S100A8/SPP1	6
GO:0009117	BP	GO:0009117	nucleotide metabolic process	45000	597/18903	0.0107403	0.034502	0.0153826	SNCA/NAMPT/CD38	3
GO:0035295	BP	GO:0035295	tube development	45031	1154/18903	0.0109633	0.0346724	0.0154586	CXCR4/MAP2K1/CYBB/CCL2	4
GO:0051701	BP	GO:0051701	biological process involved in interaction with host	44972	203/18903	0.010991	0.0346724	0.0154586	TPCN1/CXCR4	2
GO:0031115	BP	GO:0031115	negative regulation of microtubule polymerization	44941	14/18903	0.011056	0.0346724	0.0154586	SNCA	1
GO:0035542	BP	GO:0035542	regulation of SNARE complex assembly	44941	14/18903	0.011056	0.0346724	0.0154586	SNCA	1
GO:0048681	BP	GO:0048681	negative regulation of axon regeneration	44941	14/18903	0.011056	0.0346724	0.0154586	SPP1	1
GO:0050930	BP	GO:0050930	induction of positive chemotaxis	44941	14/18903	0.011056	0.0346724	0.0154586	CXCL12	1
GO:0060732	BP	GO:0060732	positive regulation of inositol phosphate biosynthetic process	44941	14/18903	0.011056	0.0346724	0.0154586	SNCA	1
GO:0061043	BP	GO:0061043	regulation of vascular wound healing	44941	14/18903	0.011056	0.0346724	0.0154586	CXCR4	1
GO:0071361	BP	GO:0071361	cellular response to ethanol	44941	14/18903	0.011056	0.0346724	0.0154586	CYBB	1
GO:0071871	BP	GO:0071871	response to epinephrine	44941	14/18903	0.011056	0.0346724	0.0154586	SNCA	1
GO:1904044	BP	GO:1904044	response to aldosterone	44941	14/18903	0.011056	0.0346724	0.0154586	CYBB	1
GO:0006753	BP	GO:0006753	nucleoside phosphate metabolic process	45000	605/18903	0.0111359	0.0348477	0.0155367	SNCA/NAMPT/CD38	3
GO:0001525	BP	GO:0001525	angiogenesis	45000	607/18903	0.0112361	0.0350857	0.0156428	CXCR4/CYBB/CCL2	3
GO:0003013	BP	GO:0003013	circulatory system process	45000	609/18903	0.0113369	0.0353243	0.0157492	CXCL12/CXCR4/CD38	3
GO:0034220	BP	GO:0034220	ion transmembrane transport	45031	1167/18903	0.0113954	0.035396	0.0157812	SNCA/TPCN1/CYBB/CCL2	4
GO:0048167	BP	GO:0048167	regulation of synaptic plasticity	44972	207/18903	0.0114086	0.035396	0.0157812	SNCA/CD38	2
GO:0019722	BP	GO:0019722	calcium-mediated signaling	44972	208/18903	0.0115141	0.0356471	0.0158931	PLCE1/CXCR4	2
GO:0044703	BP	GO:0044703	multi-organism reproductive process	44972	209/18903	0.0116201	0.0358948	0.0160036	CD38/SPP1	2
GO:0016310	BP	GO:0016310	phosphorylation	45061	1853/18903	0.0116822	0.0358948	0.0160036	SNCA/PLCE1/MAPK10/MAP2K1/CCL2	5
GO:0007623	BP	GO:0007623	circadian rhythm	44972	210/18903	0.0117264	0.0358948	0.0160036	MAPK10/NAMPT	2
GO:0009612	BP	GO:0009612	response to mechanical stimulus	44972	211/18903	0.0118332	0.0358948	0.0160036	CXCL12/CXCR4	2
GO:0003376	BP	GO:0003376	sphingosine-1-phosphate receptor signaling pathway	44941	15/18903	0.0118413	0.0358948	0.0160036	S1PR3	1
GO:0048308	BP	GO:0048308	organelle inheritance	44941	15/18903	0.0118413	0.0358948	0.0160036	MAP2K1	1
GO:0048313	BP	GO:0048313	Golgi inheritance	44941	15/18903	0.0118413	0.0358948	0.0160036	MAP2K1	1
GO:0051589	BP	GO:0051589	negative regulation of neurotransmitter transport	44941	15/18903	0.0118413	0.0358948	0.0160036	SNCA	1
GO:0070571	BP	GO:0070571	negative regulation of neuron projection regeneration	44941	15/18903	0.0118413	0.0358948	0.0160036	SPP1	1
GO:2000402	BP	GO:2000402	negative regulation of lymphocyte migration	44941	15/18903	0.0118413	0.0358948	0.0160036	CCL2	1
GO:0002064	BP	GO:0002064	epithelial cell development	44972	213/18903	0.0120482	0.0364457	0.0162492	CXCR4/S1PR3	2
GO:0043523	BP	GO:0043523	regulation of neuron apoptotic process	44972	218/18903	0.012593	0.0376449	0.0167839	SNCA/CCL2	2
GO:0044706	BP	GO:0044706	multi-multicellular organism process	44972	218/18903	0.012593	0.0376449	0.0167839	CD38/SPP1	2
GO:1901215	BP	GO:1901215	negative regulation of neuron death	44972	218/18903	0.012593	0.0376449	0.0167839	SNCA/CCL2	2
GO:0010919	BP	GO:0010919	regulation of inositol phosphate biosynthetic process	44941	16/18903	0.0126261	0.0376449	0.0167839	SNCA	1
GO:0034349	BP	GO:0034349	glial cell apoptotic process	44941	16/18903	0.0126261	0.0376449	0.0167839	CCL2	1
GO:0045779	BP	GO:0045779	negative regulation of bone resorption	44941	16/18903	0.0126261	0.0376449	0.0167839	CD38	1
GO:0061684	BP	GO:0061684	chaperone-mediated autophagy	44941	16/18903	0.0126261	0.0376449	0.0167839	SNCA	1
GO:0006996	BP	GO:0006996	organelle organization	45122	3556/18903	0.0129291	0.0384694	0.0171514	SNCA/PLCE1/CXCL12/MAP2K1/S100A9/S100A8/CCL2	7
GO:0070374	BP	GO:0070374	positive regulation of ERK1 and ERK2 cascade	44972	223/18903	0.0131486	0.0390425	0.0174069	MAP2K1/CCL2	2
GO:1901701	BP	GO:1901701	cellular response to oxygen-containing compound	45031	1220/18903	0.013273	0.0391785	0.0174676	SNCA/CYBB/CCL2/SPP1	4
GO:0033194	BP	GO:0033194	response to hydroperoxide	44941	17/18903	0.0134103	0.0391785	0.0174676	CD38	1
GO:0036005	BP	GO:0036005	response to macrophage colony-stimulating factor	44941	17/18903	0.0134103	0.0391785	0.0174676	SPP1	1
GO:0090494	BP	GO:0090494	dopamine uptake	44941	17/18903	0.0134103	0.0391785	0.0174676	SNCA	1
GO:1901550	BP	GO:1901550	regulation of endothelial cell development	44941	17/18903	0.0134103	0.0391785	0.0174676	S1PR3	1
GO:1903140	BP	GO:1903140	regulation of establishment of endothelial barrier	44941	17/18903	0.0134103	0.0391785	0.0174676	S1PR3	1
GO:1903236	BP	GO:1903236	regulation of leukocyte tethering or rolling	44941	17/18903	0.0134103	0.0391785	0.0174676	CXCL12	1
GO:1903358	BP	GO:1903358	regulation of Golgi organization	44941	17/18903	0.0134103	0.0391785	0.0174676	MAP2K1	1
GO:0010557	BP	GO:0010557	positive regulation of macromolecule biosynthetic process	45061	1918/18903	0.0134668	0.0392646	0.017506	MAP2K1/NAMPT/CD38/CCL2/SPP1	5
GO:0048589	BP	GO:0048589	developmental growth	45000	652/18903	0.0136328	0.0396689	0.0176862	CXCL12/CXCR4/SPP1	3
GO:0071241	BP	GO:0071241	cellular response to inorganic substance	44972	229/18903	0.0138294	0.0397866	0.0177387	SNCA/CYBB	2
GO:0071902	BP	GO:0071902	positive regulation of protein serine/threonine kinase activity	44972	229/18903	0.0138294	0.0397866	0.0177387	SNCA/MAP2K1	2
GO:0071417	BP	GO:0071417	cellular response to organonitrogen compound	45000	656/18903	0.013859	0.0397866	0.0177387	SNCA/CXCR4/CYBB	3
GO:0002790	BP	GO:0002790	peptide secretion	44972	230/18903	0.0139443	0.0397866	0.0177387	CD38/S100A8	2
GO:0002685	BP	GO:0002685	regulation of leukocyte migration	44972	231/18903	0.0140597	0.0397866	0.0177387	CXCL12/CCL2	2
GO:0048646	BP	GO:0048646	anatomical structure formation involved in morphogenesis	45031	1242/18903	0.0141084	0.0397866	0.0177387	CXCR4/MAP2K1/CYBB/CCL2	4
GO:0001956	BP	GO:0001956	positive regulation of neurotransmitter secretion	44941	18/18903	0.0141939	0.0397866	0.0177387	SNCA	1
GO:0003159	BP	GO:0003159	morphogenesis of an endothelium	44941	18/18903	0.0141939	0.0397866	0.0177387	CXCR4	1
GO:0032769	BP	GO:0032769	negative regulation of monooxygenase activity	44941	18/18903	0.0141939	0.0397866	0.0177387	SNCA	1
GO:0035067	BP	GO:0035067	negative regulation of histone acetylation	44941	18/18903	0.0141939	0.0397866	0.0177387	SNCA	1
GO:0043217	BP	GO:0043217	myelin maintenance	44941	18/18903	0.0141939	0.0397866	0.0177387	CXCR4	1
GO:0045780	BP	GO:0045780	positive regulation of bone resorption	44941	18/18903	0.0141939	0.0397866	0.0177387	SPP1	1
GO:0046851	BP	GO:0046851	negative regulation of bone remodeling	44941	18/18903	0.0141939	0.0397866	0.0177387	CD38	1
GO:0050665	BP	GO:0050665	hydrogen peroxide biosynthetic process	44941	18/18903	0.0141939	0.0397866	0.0177387	CYBB	1
GO:0051580	BP	GO:0051580	regulation of neurotransmitter uptake	44941	18/18903	0.0141939	0.0397866	0.0177387	SNCA	1
GO:0061154	BP	GO:0061154	endothelial tube morphogenesis	44941	18/18903	0.0141939	0.0397866	0.0177387	CXCR4	1
GO:0090493	BP	GO:0090493	catecholamine uptake	44941	18/18903	0.0141939	0.0397866	0.0177387	SNCA	1
GO:0090520	BP	GO:0090520	sphingolipid mediated signaling pathway	44941	18/18903	0.0141939	0.0397866	0.0177387	S1PR3	1
GO:2000641	BP	GO:2000641	regulation of early endosome to late endosome transport	44941	18/18903	0.0141939	0.0397866	0.0177387	MAP2K1	1
GO:0046883	BP	GO:0046883	regulation of hormone secretion	44972	234/18903	0.0144083	0.0403098	0.017972	CD38/SPP1	2
GO:0072593	BP	GO:0072593	reactive oxygen species metabolic process	44972	235/18903	0.0145253	0.0405591	0.0180831	SNCA/CYBB	2
GO:0002694	BP	GO:0002694	regulation of leukocyte activation	45000	670/18903	0.0146682	0.0408794	0.0182259	SNCA/CD38/CCL2	3
GO:0034764	BP	GO:0034764	positive regulation of transmembrane transport	44972	237/18903	0.0147607	0.0409958	0.0182778	SNCA/CCL2	2
GO:0045859	BP	GO:0045859	regulation of protein kinase activity	45000	672/18903	0.0147859	0.0409958	0.0182778	SNCA/PLCE1/MAP2K1	3
GO:0036211	BP	GO:0036211	protein modification process	45122	3645/18903	0.0147946	0.0409958	0.0182778	SNCA/PLCE1/MAPK10/MAP2K1/S100A9/S100A8/CCL2	7
GO:0055086	BP	GO:0055086	nucleobase-containing small molecule metabolic process	45000	673/18903	0.014845	0.0410106	0.0182844	SNCA/NAMPT/CD38	3
GO:0006837	BP	GO:0006837	serotonin transport	44941	19/18903	0.0149769	0.0410106	0.0182844	SNCA	1
GO:0016082	BP	GO:0016082	synaptic vesicle priming	44941	19/18903	0.0149769	0.0410106	0.0182844	SNCA	1
GO:0032026	BP	GO:0032026	response to magnesium ion	44941	19/18903	0.0149769	0.0410106	0.0182844	SNCA	1
GO:0048245	BP	GO:0048245	eosinophil chemotaxis	44941	19/18903	0.0149769	0.0410106	0.0182844	CCL2	1
GO:0060438	BP	GO:0060438	trachea development	44941	19/18903	0.0149769	0.0410106	0.0182844	MAP2K1	1
GO:0051403	BP	GO:0051403	stress-activated MAPK cascade	44972	239/18903	0.0149977	0.0410106	0.0182844	MAPK10/MAP2K1	2
GO:0031347	BP	GO:0031347	regulation of defense response	45000	680/18903	0.0152625	0.0416564	0.0185723	SNCA/S100A9/S100A8	3
GO:0010310	BP	GO:0010310	regulation of hydrogen peroxide metabolic process	44941	20/18903	0.0157593	0.0426912	0.0190337	SNCA	1
GO:0014048	BP	GO:0014048	regulation of glutamate secretion	44941	20/18903	0.0157593	0.0426912	0.0190337	SNCA	1
GO:0048670	BP	GO:0048670	regulation of collateral sprouting	44941	20/18903	0.0157593	0.0426912	0.0190337	SPP1	1
GO:1903421	BP	GO:1903421	regulation of synaptic vesicle recycling	44941	20/18903	0.0157593	0.0426912	0.0190337	SNCA	1
GO:0031098	BP	GO:0031098	stress-activated protein kinase signaling cascade	44972	246/18903	0.0158402	0.0428306	0.0190959	MAPK10/MAP2K1	2
GO:0018193	BP	GO:0018193	peptidyl-amino acid modification	45031	1287/18903	0.0159227	0.0429735	0.0191596	SNCA/MAP2K1/S100A9/S100A8	4
GO:0043408	BP	GO:0043408	regulation of MAPK cascade	45000	694/18903	0.0161178	0.0434193	0.0193583	PLCE1/MAP2K1/CCL2	3
GO:0031338	BP	GO:0031338	regulation of vesicle fusion	44941	21/18903	0.0165411	0.04427	0.0197376	SNCA	1
GO:0090026	BP	GO:0090026	positive regulation of monocyte chemotaxis	44941	21/18903	0.0165411	0.04427	0.0197376	CXCL12	1
GO:2000757	BP	GO:2000757	negative regulation of peptidyl-lysine acetylation	44941	21/18903	0.0165411	0.04427	0.0197376	SNCA	1
GO:0048514	BP	GO:0048514	blood vessel morphogenesis	45000	701/18903	0.0165555	0.04427	0.0197376	CXCR4/CYBB/CCL2	3
GO:0097305	BP	GO:0097305	response to alcohol	44972	253/18903	0.016703	0.0445822	0.0198768	S100A8/CYBB	2
GO:0015833	BP	GO:0015833	peptide transport	44972	254/18903	0.0168279	0.0448332	0.0199887	CD38/S100A8	2
GO:0021537	BP	GO:0021537	telencephalon development	44972	255/18903	0.0169532	0.0450018	0.0200639	CXCL12/CXCR4	2
GO:0051402	BP	GO:0051402	neuron apoptotic process	44972	255/18903	0.0169532	0.0450018	0.0200639	SNCA/CCL2	2
GO:0031328	BP	GO:0031328	positive regulation of cellular biosynthetic process	45061	2032/18903	0.0170428	0.0451564	0.0201328	SNCA/MAP2K1/NAMPT/CD38/SPP1	5
GO:1901699	BP	GO:1901699	cellular response to nitrogen compound	45000	711/18903	0.0171927	0.0451564	0.0201328	SNCA/CXCR4/CYBB	3
GO:0001919	BP	GO:0001919	regulation of receptor recycling	44941	22/18903	0.0173224	0.0451564	0.0201328	SNCA	1
GO:0009713	BP	GO:0009713	catechol-containing compound biosynthetic process	44941	22/18903	0.0173224	0.0451564	0.0201328	SNCA	1
GO:0015874	BP	GO:0015874	norepinephrine transport	44941	22/18903	0.0173224	0.0451564	0.0201328	SNCA	1
GO:0034104	BP	GO:0034104	negative regulation of tissue remodeling	44941	22/18903	0.0173224	0.0451564	0.0201328	CD38	1
GO:0042423	BP	GO:0042423	catecholamine biosynthetic process	44941	22/18903	0.0173224	0.0451564	0.0201328	SNCA	1
GO:0061042	BP	GO:0061042	vascular wound healing	44941	22/18903	0.0173224	0.0451564	0.0201328	CXCR4	1
GO:2000310	BP	GO:2000310	regulation of NMDA receptor activity	44941	22/18903	0.0173224	0.0451564	0.0201328	CCL2	1
GO:2000831	BP	GO:2000831	regulation of steroid hormone secretion	44941	22/18903	0.0173224	0.0451564	0.0201328	SPP1	1
GO:0030855	BP	GO:0030855	epithelial cell differentiation	45000	715/18903	0.0174514	0.0454112	0.0202464	CXCR4/S1PR3/MAP2K1	3
GO:0051129	BP	GO:0051129	negative regulation of cellular component organization	45000	717/18903	0.0175816	0.0456682	0.020361	SNCA/CD38/SPP1	3
GO:0000904	BP	GO:0000904	cell morphogenesis involved in differentiation	45000	724/18903	0.0180417	0.0463592	0.0206691	CXCL12/MAP2K1/SPP1	3
GO:0002082	BP	GO:0002082	regulation of oxidative phosphorylation	44941	23/18903	0.0181031	0.0463592	0.0206691	SNCA	1
GO:0002689	BP	GO:0002689	negative regulation of leukocyte chemotaxis	44941	23/18903	0.0181031	0.0463592	0.0206691	CCL2	1
GO:0035493	BP	GO:0035493	SNARE complex assembly	44941	23/18903	0.0181031	0.0463592	0.0206691	SNCA	1
GO:0046794	BP	GO:0046794	transport of virus	44941	23/18903	0.0181031	0.0463592	0.0206691	TPCN1	1
GO:0048169	BP	GO:0048169	regulation of long-term neuronal synaptic plasticity	44941	23/18903	0.0181031	0.0463592	0.0206691	SNCA	1
GO:0072677	BP	GO:0072677	eosinophil migration	44941	23/18903	0.0181031	0.0463592	0.0206691	CCL2	1
GO:1903861	BP	GO:1903861	positive regulation of dendrite extension	44941	23/18903	0.0181031	0.0463592	0.0206691	CXCR4	1
GO:0080135	BP	GO:0080135	regulation of cellular response to stress	45000	726/18903	0.0181745	0.0463852	0.0206807	CXCL12/MAP2K1/SPP1	3
GO:0007268	BP	GO:0007268	chemical synaptic transmission	45000	727/18903	0.018241	0.0463852	0.0206807	SNCA/CD38/CCL2	3
GO:0050865	BP	GO:0050865	regulation of cell activation	45000	727/18903	0.018241	0.0463852	0.0206807	SNCA/CD38/CCL2	3
GO:0098916	BP	GO:0098916	anterograde trans-synaptic signaling	45000	727/18903	0.018241	0.0463852	0.0206807	SNCA/CD38/CCL2	3
GO:0051091	BP	GO:0051091	positive regulation of DNA-binding transcription factor activity	44972	266/18903	0.0183579	0.0466009	0.0207768	S100A9/S100A8	2
GO:0099537	BP	GO:0099537	trans-synaptic signaling	45000	734/18903	0.0187109	0.0473548	0.0211129	SNCA/CD38/CCL2	3
GO:0010640	BP	GO:0010640	regulation of platelet-derived growth factor receptor signaling pathway	44941	24/18903	0.0188832	0.0473548	0.0211129	SNCA	1
GO:0038095	BP	GO:0038095	Fc-epsilon receptor signaling pathway	44941	24/18903	0.0188832	0.0473548	0.0211129	MAPK10	1
GO:0051590	BP	GO:0051590	positive regulation of neurotransmitter transport	44941	24/18903	0.0188832	0.0473548	0.0211129	SNCA	1
GO:0071676	BP	GO:0071676	negative regulation of mononuclear cell migration	44941	24/18903	0.0188832	0.0473548	0.0211129	CCL2	1
GO:2000353	BP	GO:2000353	positive regulation of endothelial cell apoptotic process	44941	24/18903	0.0188832	0.0473548	0.0211129	CCL2	1
GO:2000637	BP	GO:2000637	positive regulation of miRNA-mediated gene silencing	44941	24/18903	0.0188832	0.0473548	0.0211129	MAP2K1	1
GO:0001894	BP	GO:0001894	tissue homeostasis	44972	275/18903	0.0195432	0.0484725	0.0216113	CD38/SPP1	2
GO:0021697	BP	GO:0021697	cerebellar cortex formation	44941	25/18903	0.0196627	0.0484725	0.0216113	MAP2K1	1
GO:0046697	BP	GO:0046697	decidualization	44941	25/18903	0.0196627	0.0484725	0.0216113	SPP1	1
GO:0048668	BP	GO:0048668	collateral sprouting	44941	25/18903	0.0196627	0.0484725	0.0216113	SPP1	1
GO:0048714	BP	GO:0048714	positive regulation of oligodendrocyte differentiation	44941	25/18903	0.0196627	0.0484725	0.0216113	CXCR4	1
GO:0050927	BP	GO:0050927	positive regulation of positive chemotaxis	44941	25/18903	0.0196627	0.0484725	0.0216113	CXCL12	1
GO:0060148	BP	GO:0060148	positive regulation of post-transcriptional gene silencing	44941	25/18903	0.0196627	0.0484725	0.0216113	MAP2K1	1
GO:1900370	BP	GO:1900370	positive regulation of post-transcriptional gene silencing by RNA	44941	25/18903	0.0196627	0.0484725	0.0216113	MAP2K1	1
GO:1901984	BP	GO:1901984	negative regulation of protein acetylation	44941	25/18903	0.0196627	0.0484725	0.0216113	SNCA	1
GO:1905563	BP	GO:1905563	negative regulation of vascular endothelial cell proliferation	44941	25/18903	0.0196627	0.0484725	0.0216113	CCL2	1
GO:0030162	BP	GO:0030162	regulation of proteolysis	45000	750/18903	0.0198107	0.0487544	0.021737	SNCA/S100A9/S100A8	3
GO:0099536	BP	GO:0099536	synaptic signaling	45000	757/18903	0.0203031	0.0493135	0.0219862	SNCA/CD38/CCL2	3
GO:0043412	BP	GO:0043412	macromolecule modification	45122	3869/18903	0.0203845	0.0493135	0.0219862	SNCA/PLCE1/MAPK10/MAP2K1/S100A9/S100A8/CCL2	7
GO:0006706	BP	GO:0006706	steroid catabolic process	44941	26/18903	0.0204417	0.0493135	0.0219862	SPP1	1
GO:0009435	BP	GO:0009435	NAD biosynthetic process	44941	26/18903	0.0204417	0.0493135	0.0219862	NAMPT	1
GO:0014047	BP	GO:0014047	glutamate secretion	44941	26/18903	0.0204417	0.0493135	0.0219862	SNCA	1
GO:0033622	BP	GO:0033622	integrin activation	44941	26/18903	0.0204417	0.0493135	0.0219862	CXCL12	1
GO:0035821	BP	GO:0035821	modulation of process of another organism	44941	26/18903	0.0204417	0.0493135	0.0219862	S100A9	1
GO:0046339	BP	GO:0046339	diacylglycerol metabolic process	44941	26/18903	0.0204417	0.0493135	0.0219862	PLCE1	1
GO:0050926	BP	GO:0050926	regulation of positive chemotaxis	44941	26/18903	0.0204417	0.0493135	0.0219862	CXCL12	1
GO:1903798	BP	GO:1903798	regulation of miRNA maturation	44941	26/18903	0.0204417	0.0493135	0.0219862	MAP2K1	1
GO:1903859	BP	GO:1903859	regulation of dendrite extension	44941	26/18903	0.0204417	0.0493135	0.0219862	CXCR4	1
GO:0051094	BP	GO:0051094	positive regulation of developmental process	45031	1387/18903	0.0204793	0.0493135	0.0219862	CXCL12/CXCR4/MAP2K1/CYBB	4
GO:0071495	BP	GO:0071495	cellular response to endogenous stimulus	45031	1387/18903	0.0204793	0.0493135	0.0219862	SNCA/CXCR4/CYBB/CCL2	4
GO:0044271	BP	GO:0044271	cellular nitrogen compound biosynthetic process	45153	4865/18903	0.0205651	0.049438	0.0220417	SNCA/MAPK10/MAP2K1/NAMPT/S100A9/CD38/S100A8/SPP1	8
GO:0031982	CC	GO:0031982	vesicle	45245	4146/19869	1.89505e-05	0.00225511	0.00161578	SNCA/CXCL12/TPCN1/CXCR4/MAP2K1/NAMPT/S100A9/CD38/S100A8/CYBB/SPP1	11
GO:0031410	CC	GO:0031410	cytoplasmic vesicle	45153	2479/19869	0.0001654	0.00661783	0.00474166	SNCA/TPCN1/CXCR4/MAP2K1/S100A9/CD38/S100A8/CYBB	8
GO:0097708	CC	GO:0097708	intracellular vesicle	45153	2482/19869	0.000166836	0.00661783	0.00474166	SNCA/TPCN1/CXCR4/MAP2K1/S100A9/CD38/S100A8/CYBB	8
GO:0030141	CC	GO:0030141	secretory granule	45061	872/19869	0.000334472	0.00713214	0.00511016	SNCA/S100A9/CD38/S100A8/CYBB	5
GO:0005615	CC	GO:0005615	extracellular space	45184	3652/19869	0.000405088	0.00713214	0.00511016	SNCA/CXCL12/CXCR4/NAMPT/S100A9/CD38/S100A8/CCL2/SPP1	9
GO:0012505	CC	GO:0012505	endomembrane system	45214	4715/19869	0.000505258	0.00713214	0.00511016	SNCA/PLCE1/TPCN1/CXCR4/MAP2K1/S100A9/CD38/S100A8/CYBB/SPP1	10
GO:0070062	CC	GO:0070062	extracellular exosome	45122	2210/19869	0.000596969	0.00713214	0.00511016	CXCL12/CXCR4/NAMPT/S100A9/CD38/S100A8/SPP1	7
GO:0031012	CC	GO:0031012	extracellular matrix	45031	573/19869	0.000725122	0.00713214	0.00511016	CXCL12/CXCR4/S100A9/S100A8	4
GO:0030312	CC	GO:0030312	external encapsulating structure	45031	574/19869	0.000729883	0.00713214	0.00511016	CXCL12/CXCR4/S100A9/S100A8	4
GO:0099503	CC	GO:0099503	secretory vesicle	45061	1041/19869	0.000755326	0.00713214	0.00511016	SNCA/S100A9/CD38/S100A8/CYBB	5
GO:1903561	CC	GO:1903561	extracellular vesicle	45122	2307/19869	0.000777078	0.00713214	0.00511016	CXCL12/CXCR4/NAMPT/S100A9/CD38/S100A8/SPP1	7
GO:0043230	CC	GO:0043230	extracellular organelle	45122	2308/19869	0.000779141	0.00713214	0.00511016	CXCL12/CXCR4/NAMPT/S100A9/CD38/S100A8/SPP1	7
GO:0065010	CC	GO:0065010	extracellular membrane-bounded organelle	45122	2308/19869	0.000779141	0.00713214	0.00511016	CXCL12/CXCR4/NAMPT/S100A9/CD38/S100A8/SPP1	7
GO:0030667	CC	GO:0030667	secretory granule membrane	45000	313/19869	0.00153078	0.0130116	0.00932279	SNCA/CD38/CYBB	3
GO:0005576	CC	GO:0005576	extracellular region	45184	4648/19869	0.00256139	0.0203203	0.0145595	SNCA/CXCL12/CXCR4/NAMPT/S100A9/CD38/S100A8/CCL2/SPP1	9
GO:0005769	CC	GO:0005769	early endosome	45000	414/19869	0.00339125	0.0252225	0.0180718	TPCN1/CXCR4/MAP2K1	3
GO:0062023	CC	GO:0062023	collagen-containing extracellular matrix	45000	433/19869	0.00384777	0.0269344	0.0192984	CXCL12/S100A9/S100A8	3
GO:0050543	MF	GO:0050543	icosatetraenoic acid binding	44972	6/18432	9.25491e-06	0.000876336	0.000490766	S100A9/S100A8	2
GO:0050544	MF	GO:0050544	arachidonic acid binding	44972	6/18432	9.25491e-06	0.000876336	0.000490766	S100A9/S100A8	2
GO:0050542	MF	GO:0050542	icosanoid binding	44972	7/18432	1.29508e-05	0.000876336	0.000490766	S100A9/S100A8	2
GO:0050786	MF	GO:0050786	RAGE receptor binding	44972	10/18432	2.77125e-05	0.00132123	0.000739919	S100A9/S100A8	2
GO:0005125	MF	GO:0005125	cytokine activity	45031	237/18432	3.25427e-05	0.00132123	0.000739919	CXCL12/NAMPT/CCL2/SPP1	4
GO:0035325	MF	GO:0035325	Toll-like receptor binding	44972	12/18432	4.06068e-05	0.00137387	0.000769393	S100A9/S100A8	2
GO:0036041	MF	GO:0036041	long-chain fatty acid binding	44972	15/18432	6.45107e-05	0.00187081	0.00104769	S100A9/S100A8	2
GO:0004708	MF	GO:0004708	MAP kinase kinase activity	44972	18/18432	9.38688e-05	0.00238192	0.00133393	MAPK10/MAP2K1	2
GO:0005102	MF	GO:0005102	signaling receptor binding	45122	1565/18432	0.000109635	0.00247288	0.00138486	CXCL12/S1PR3/NAMPT/S100A9/S100A8/CCL2/SPP1	7
GO:0005178	MF	GO:0005178	integrin binding	45000	156/18432	0.000251106	0.00509746	0.00285468	CXCL12/S1PR3/SPP1	3
GO:0008289	MF	GO:0008289	lipid binding	45061	831/18432	0.000378604	0.00698696	0.00391284	SNCA/TPCN1/S1PR3/S100A9/S100A8	5
GO:0098772	MF	GO:0098772	molecular function regulator activity	45122	2003/18432	0.00051686	0.00811629	0.00454529	SNCA/PLCE1/CXCL12/MAP2K1/NAMPT/CCL2/SPP1	7
GO:0048018	MF	GO:0048018	receptor ligand activity	45031	491/18432	0.000537472	0.00811629	0.00454529	CXCL12/NAMPT/CCL2/SPP1	4
GO:0030546	MF	GO:0030546	signaling receptor activator activity	45031	498/18432	0.000566961	0.00811629	0.00454529	CXCL12/NAMPT/CCL2/SPP1	4
GO:0004712	MF	GO:0004712	protein serine/threonine/tyrosine kinase activity	44972	45/18432	0.000599726	0.00811629	0.00454529	MAPK10/MAP2K1	2
GO:0005504	MF	GO:0005504	fatty acid binding	44972	49/18432	0.000711064	0.00849094	0.0047551	S100A9/S100A8	2
GO:0008009	MF	GO:0008009	chemokine activity	44972	49/18432	0.000711064	0.00849094	0.0047551	CXCL12/CCL2	2
GO:0030545	MF	GO:0030545	signaling receptor regulator activity	45031	546/18432	0.00080128	0.00903666	0.00506071	CXCL12/NAMPT/CCL2/SPP1	4
GO:0042379	MF	GO:0042379	chemokine receptor binding	44972	71/18432	0.00148709	0.0158884	0.00889784	CXCL12/CCL2	2
GO:0036094	MF	GO:0036094	small molecule binding	45122	2482/18432	0.00190128	0.017807	0.00997228	MAPK10/CXCR4/MAP2K1/S100A9/S100A8/CYBB/SPP1	7
GO:0033293	MF	GO:0033293	monocarboxylic acid binding	44972	81/18432	0.00192982	0.017807	0.00997228	S100A9/S100A8	2
GO:0048306	MF	GO:0048306	calcium-dependent protein binding	44972	81/18432	0.00192982	0.017807	0.00997228	S100A9/S100A8	2
GO:0015631	MF	GO:0015631	tubulin binding	45000	375/18432	0.00316893	0.0279692	0.0156634	SNCA/S100A9/S100A8	3
GO:0000149	MF	GO:0000149	SNARE binding	44972	110/18432	0.00352247	0.0297942	0.0166854	SNCA/TPCN1	2
GO:0072345	MF	GO:0072345	NAADP-sensitive calcium-release channel activity	44941	5/18432	0.00406283	0.0329902	0.0184752	TPCN1	1
GO:0031727	MF	GO:0031727	CCR2 chemokine receptor binding	44941	6/18432	0.00487355	0.0380512	0.0213094	CCL2	1
GO:0043177	MF	GO:0043177	organic acid binding	44972	137/18432	0.00540487	0.0406366	0.0227573	S100A9/S100A8	2
GO:0016494	MF	GO:0016494	C-X-C chemokine receptor activity	44941	8/18432	0.00649313	0.0425195	0.0238118	CXCR4	1
GO:0032027	MF	GO:0032027	myosin light chain binding	44941	8/18432	0.00649313	0.0425195	0.0238118	CXCR4	1
GO:0038036	MF	GO:0038036	sphingosine-1-phosphate receptor activity	44941	8/18432	0.00649313	0.0425195	0.0238118	S1PR3	1
GO:1903136	MF	GO:1903136	cuprous ion binding	44941	8/18432	0.00649313	0.0425195	0.0238118	SNCA	1
GO:0060090	MF	GO:0060090	molecular adaptor activity	45000	492/18432	0.00677054	0.0429506	0.0240532	SNCA/CXCR4/MAP2K1	3
GO:0008092	MF	GO:0008092	cytoskeletal protein binding	45031	993/18432	0.00708802	0.043602	0.024418	SNCA/CXCR4/S100A9/S100A8	4
GO:0016175	MF	GO:0016175	superoxide-generating NAD(P)H oxidase activity	44941	10/18432	0.00811026	0.0467993	0.0262086	CYBB	1
GO:0043168	MF	GO:0043168	anion binding	45092	2388/18432	0.00827952	0.0467993	0.0262086	MAPK10/TPCN1/MAP2K1/S100A9/S100A8/CYBB	6
GO:0031406	MF	GO:0031406	carboxylic acid binding	44972	171/18432	0.00829938	0.0467993	0.0262086	S100A9/S100A8	2
GO:0005078	MF	GO:0005078	MAP-kinase scaffold activity	44941	11/18432	0.0089179	0.0489279	0.0274006	MAP2K1	1
