# Supplementary material for: Identification of 4 autophagy-related genes in heart failure by bioinformatics analysis and machine learning
Source: Front Cardiovasc Med. 2024 Jan 29;11:1247079. doi: 10.3389/fcvm.2024.1247079 (PMC10859477; doi:10.3389/fcvm.2024.1247079)
Supplement: Supplementary file 5 [file Table5.xlsx]

## Sheet: Supplementary Table 5
The detailed results of KEGG analysis.
ID	ID.1	Description	BgRatio	pvalue	p.adjust	qvalue	geneID	Count
hsa04657	hsa04657	IL-17 signaling pathway	94/8292	1.92142e-05	0.00181663	0.00118869	MAPK10/S100A9/S100A8/CCL2	4
hsa04933	hsa04933	AGE-RAGE signaling pathway in diabetic complications	100/8292	2.4549e-05	0.00181663	0.00118869	PLCE1/MAPK10/CYBB/CCL2	4
hsa04621	hsa04621	NOD-like receptor signaling pathway	186/8292	0.000275659	0.0115179	0.00753662	MAPK10/NAMPT/CYBB/CCL2	4
hsa04062	hsa04062	Chemokine signaling pathway	192/8292	0.000311295	0.0115179	0.00753662	CXCL12/CXCR4/MAP2K1/CCL2	4
hsa05163	hsa05163	Human cytomegalovirus infection	225/8292	0.000569266	0.0144586	0.00946082	CXCL12/CXCR4/MAP2K1/CCL2	4
hsa04061	hsa04061	Viral protein interaction with cytokine and cytokine receptor	100/8292	0.000697006	0.0144586	0.00946082	CXCL12/CXCR4/CCL2	3
hsa04020	hsa04020	Calcium signaling pathway	240/8292	0.000726364	0.0144586	0.00946082	PLCE1/TPCN1/CXCR4/CD38	4
hsa04620	hsa04620	Toll-like receptor signaling pathway	104/8292	0.000781546	0.0144586	0.00946082	MAPK10/MAP2K1/SPP1	3
hsa04668	hsa04668	TNF signaling pathway	114/8292	0.00102084	0.0151084	0.00988599	MAPK10/MAP2K1/CCL2	3
hsa04670	hsa04670	Leukocyte transendothelial migration	114/8292	0.00102084	0.0151084	0.00988599	CXCL12/CXCR4/CYBB	3
hsa04071	hsa04071	Sphingolipid signaling pathway	121/8292	0.00121327	0.016324	0.0106814	MAPK10/S1PR3/MAP2K1	3
hsa05135	hsa05135	Yersinia infection	137/8292	0.00173567	0.0211435	0.013835	MAPK10/MAP2K1/CCL2	3
hsa00760	hsa00760	Nicotinate and nicotinamide metabolism	36/8292	0.0018572	0.0211435	0.013835	NAMPT/CD38	2
hsa04672	hsa04672	Intestinal immune network for IgA production	49/8292	0.00342003	0.0361546	0.0236574	CXCL12/CXCR4	2
hsa05010	hsa05010	Alzheimer disease	384/8292	0.00411336	0.0405851	0.0265564	SNCA/MAPK10/MAP2K1/CYBB	4
hsa04510	hsa04510	Focal adhesion	203/8292	0.0052926	0.0458693	0.0300141	MAPK10/MAP2K1/SPP1	3
hsa04929	hsa04929	GnRH secretion	64/8292	0.00577185	0.0458693	0.0300141	MAP2K1/SPP1	2
hsa05170	hsa05170	Human immunodeficiency virus 1 infection	212/8292	0.00597309	0.0458693	0.0300141	MAPK10/CXCR4/MAP2K1	3
hsa05417	hsa05417	Lipid and atherosclerosis	215/8292	0.00621115	0.0458693	0.0300141	MAPK10/CYBB/CCL2	3
hsa04664	hsa04664	Fc epsilon RI signaling pathway	68/8292	0.0064948	0.0458693	0.0300141	MAPK10/MAP2K1	2
hsa04917	hsa04917	Prolactin signaling pathway	70/8292	0.00687106	0.0458693	0.0300141	MAPK10/MAP2K1	2
hsa04024	hsa04024	cAMP signaling pathway	225/8292	0.00704591	0.0458693	0.0300141	PLCE1/MAPK10/MAP2K1	3
hsa04810	hsa04810	Regulation of actin cytoskeleton	229/8292	0.00739779	0.0458693	0.0300141	CXCL12/CXCR4/MAP2K1	3
hsa05171	hsa05171	Coronavirus disease - COVID-19	232/8292	0.00766852	0.0458693	0.0300141	MAPK10/CYBB/CCL2	3
hsa04014	hsa04014	Ras signaling pathway	236/8292	0.00803866	0.0458693	0.0300141	PLCE1/MAPK10/MAP2K1	3
hsa05212	hsa05212	Pancreatic cancer	76/8292	0.00805812	0.0458693	0.0300141	MAPK10/MAP2K1	2
hsa05022	hsa05022	Pathways of neurodegeneration - multiple diseases	476/8292	0.00881479	0.0483181	0.0316164	SNCA/MAPK10/MAP2K1/CYBB	4
hsa04012	hsa04012	ErbB signaling pathway	85/8292	0.0099996	0.0521931	0.0341519	MAPK10/MAP2K1	2
hsa05210	hsa05210	Colorectal cancer	86/8292	0.010227	0.0521931	0.0341519	MAPK10/MAP2K1	2
hsa04912	hsa04912	GnRH signaling pathway	93/8292	0.0118832	0.0567329	0.0371225	MAPK10/MAP2K1	2
hsa05323	hsa05323	Rheumatoid arthritis	93/8292	0.0118832	0.0567329	0.0371225	CXCL12/CCL2	2
hsa01522	hsa01522	Endocrine resistance	98/8292	0.0131341	0.0589043	0.0385434	MAPK10/MAP2K1	2
hsa05231	hsa05231	Choline metabolism in cancer	98/8292	0.0131341	0.0589043	0.0385434	MAPK10/MAP2K1	2
hsa04914	hsa04914	Progesterone-mediated oocyte maturation	102/8292	0.0141747	0.0590347	0.0386287	MAPK10/MAP2K1	2
hsa05142	hsa05142	Chagas disease	102/8292	0.0141747	0.0590347	0.0386287	MAPK10/CCL2	2
hsa04660	hsa04660	T cell receptor signaling pathway	104/8292	0.0147082	0.0590347	0.0386287	MAPK10/MAP2K1	2
hsa04060	hsa04060	Cytokine-cytokine receptor interaction	295/8292	0.0147587	0.0590347	0.0386287	CXCL12/CXCR4/CCL2	3
hsa04066	hsa04066	HIF-1 signaling pathway	109/8292	0.0160797	0.0626261	0.0409787	MAP2K1/CYBB	2
hsa04722	hsa04722	Neurotrophin signaling pathway	119/8292	0.0189817	0.0707045	0.0462647	MAPK10/MAP2K1	2
hsa04935	hsa04935	Growth hormone synthesis, secretion and action	120/8292	0.0192834	0.0707045	0.0462647	MAPK10/MAP2K1	2
hsa04919	hsa04919	Thyroid hormone signaling pathway	121/8292	0.0195871	0.0707045	0.0462647	PLCE1/MAP2K1	2
hsa04380	hsa04380	Osteoclast differentiation	128/8292	0.0217698	0.0760294	0.049749	MAPK10/MAP2K1	2
hsa04926	hsa04926	Relaxin signaling pathway	129/8292	0.0220896	0.0760294	0.049749	MAPK10/MAP2K1	2
hsa04068	hsa04068	FoxO signaling pathway	131/8292	0.0227353	0.0764731	0.0500393	MAPK10/MAP2K1	2
hsa04210	hsa04210	Apoptosis	136/8292	0.0243837	0.0783046	0.0512377	MAPK10/MAP2K1	2
hsa04910	hsa04910	Insulin signaling pathway	137/8292	0.0247192	0.0783046	0.0512377	MAPK10/MAP2K1	2
hsa04371	hsa04371	Apelin signaling pathway	139/8292	0.0253961	0.0783046	0.0512377	MAP2K1/SPP1	2
hsa05418	hsa05418	Fluid shear stress and atherosclerosis	139/8292	0.0253961	0.0783046	0.0512377	MAPK10/CCL2	2
hsa04140	hsa04140	Autophagy - animal	141/8292	0.0260806	0.0787739	0.0515448	MAPK10/MAP2K1	2
hsa04921	hsa04921	Oxytocin signaling pathway	154/8292	0.0307125	0.090909	0.0594853	MAP2K1/CD38	2
hsa04217	hsa04217	Necroptosis	159/8292	0.0325763	0.0945352	0.061858	MAPK10/CYBB	2
hsa05161	hsa05161	Hepatitis B	162/8292	0.033716	0.0959608	0.0627909	MAPK10/MAP2K1	2
hsa05164	hsa05164	Influenza A	171/8292	0.0372291	0.10396	0.0680253	MAP2K1/CCL2	2
hsa04360	hsa04360	Axon guidance	182/8292	0.0417091	0.114314	0.0747999	CXCL12/CXCR4	2
hsa04613	hsa04613	Neutrophil extracellular trap formation	190/8292	0.0450913	0.121337	0.0793952	MAP2K1/CYBB	2
hsa05167	hsa05167	Kaposi sarcoma-associated herpesvirus infection	194/8292	0.0468205	0.12374	0.0809677	MAPK10/MAP2K1	2
hsa05415	hsa05415	Diabetic cardiomyopathy	203/8292	0.0508011	0.131905	0.0863103	MAPK10/CYBB	2
hsa05205	hsa05205	Proteoglycans in cancer	205/8292	0.0517023	0.13193	0.0863269	PLCE1/MAP2K1	2
hsa04015	hsa04015	Rap1 signaling pathway	210/8292	0.0539812	0.13541	0.0886043	PLCE1/MAP2K1	2
hsa04215	hsa04215	Apoptosis - multiple species	32/8292	0.0563956	0.139109	0.0910244	MAPK10	1
hsa05166	hsa05166	Human T-cell leukemia virus 1 infection	222/8292	0.0595973	0.143403	0.0938344	MAPK10/MAP2K1	2
hsa05208	hsa05208	Chemical carcinogenesis - reactive oxygen species	223/8292	0.0600744	0.143403	0.0938344	MAPK10/MAP2K1	2
hsa05216	hsa05216	Thyroid cancer	37/8292	0.0649344	0.152544	0.0998156	MAP2K1	1
hsa04216	hsa04216	Ferroptosis	41/8292	0.0717135	0.161136	0.105437	CYBB	1
hsa05219	hsa05219	Bladder cancer	41/8292	0.0717135	0.161136	0.105437	MAP2K1	1
hsa05131	hsa05131	Shigellosis	247/8292	0.0719257	0.161136	0.105437	PLCE1/MAPK10	2
hsa05132	hsa05132	Salmonella infection	249/8292	0.0729466	0.161136	0.105437	MAPK10/MAP2K1	2
hsa04930	hsa04930	Type II diabetes mellitus	46/8292	0.0801228	0.174385	0.114107	MAPK10	1
hsa05012	hsa05012	Parkinson disease	266/8292	0.0818194	0.175497	0.114834	SNCA/MAPK10	2
hsa05020	hsa05020	Prion disease	273/8292	0.0855702	0.18092	0.118383	MAPK10/CYBB	2
hsa05144	hsa05144	Malaria	50/8292	0.0867991	0.180933	0.118392	CCL2	1
hsa04010	hsa04010	MAPK signaling pathway	294/8292	0.0971405	0.199678	0.130657	MAPK10/MAP2K1	2
hsa05213	hsa05213	Endometrial cancer	58/8292	0.100016	0.202772	0.132682	MAP2K1	1
hsa04370	hsa04370	VEGF signaling pathway	59/8292	0.101656	0.203311	0.133034	MAP2K1	1
hsa04730	hsa04730	Long-term depression	60/8292	0.103292	0.20383	0.133374	MAP2K1	1
hsa03250	hsa03250	Viral life cycle - HIV-1	63/8292	0.108186	0.20876	0.1366	CXCR4	1
hsa04720	hsa04720	Long-term potentiation	67/8292	0.114672	0.20876	0.1366	MAP2K1	1
hsa05221	hsa05221	Acute myeloid leukemia	67/8292	0.114672	0.20876	0.1366	MAP2K1	1
hsa04920	hsa04920	Adipocytokine signaling pathway	69/8292	0.117898	0.20876	0.1366	MAPK10	1
hsa05211	hsa05211	Renal cell carcinoma	69/8292	0.117898	0.20876	0.1366	MAP2K1	1
hsa05165	hsa05165	Human papillomavirus infection	331/8292	0.118573	0.20876	0.1366	MAP2K1/SPP1	2
hsa05120	hsa05120	Epithelial cell signaling in Helicobacter pylori infection	70/8292	0.119507	0.20876	0.1366	MAPK10	1
hsa05230	hsa05230	Central carbon metabolism in cancer	70/8292	0.119507	0.20876	0.1366	MAP2K1	1
hsa04622	hsa04622	RIG-I-like receptor signaling pathway	71/8292	0.121114	0.20876	0.1366	MAPK10	1
hsa04137	hsa04137	Mitophagy - animal	72/8292	0.122717	0.20876	0.1366	MAPK10	1
hsa05218	hsa05218	Melanoma	72/8292	0.122717	0.20876	0.1366	MAP2K1	1
hsa05223	hsa05223	Non-small cell lung cancer	72/8292	0.122717	0.20876	0.1366	MAP2K1	1
hsa00562	hsa00562	Inositol phosphate metabolism	73/8292	0.124318	0.20908	0.136809	PLCE1	1
hsa05214	hsa05214	Glioma	75/8292	0.127512	0.209972	0.137393	MAP2K1	1
hsa05133	hsa05133	Pertussis	76/8292	0.129104	0.209972	0.137393	MAPK10	1
hsa05220	hsa05220	Chronic myeloid leukemia	76/8292	0.129104	0.209972	0.137393	MAP2K1	1
hsa05140	hsa05140	Leishmaniasis	77/8292	0.130694	0.210247	0.137573	CYBB	1
hsa04151	hsa04151	PI3K-Akt signaling pathway	354/8292	0.132483	0.210768	0.137914	MAP2K1/SPP1	2
hsa01521	hsa01521	EGFR tyrosine kinase inhibitor resistance	79/8292	0.133866	0.210768	0.137914	MAP2K1	1
hsa04662	hsa04662	B cell receptor signaling pathway	84/8292	0.141749	0.22083	0.144497	MAP2K1	1
hsa04512	hsa04512	ECM-receptor interaction	88/8292	0.148006	0.225824	0.147766	SPP1	1
hsa04540	hsa04540	Gap junction	88/8292	0.148006	0.225824	0.147766	MAP2K1	1
hsa05235	hsa05235	PD-L1 expression and PD-1 checkpoint pathway in cancer	89/8292	0.149564	0.225872	0.147797	MAP2K1	1
hsa04658	hsa04658	Th1 and Th2 cell differentiation	92/8292	0.154222	0.230538	0.15085	MAPK10	1
hsa04970	hsa04970	Salivary secretion	93/8292	0.155769	0.230538	0.15085	CD38	1
hsa04070	hsa04070	Phosphatidylinositol signaling system	97/8292	0.161931	0.232566	0.152177	PLCE1	1
hsa04666	hsa04666	Fc gamma R-mediated phagocytosis	97/8292	0.161931	0.232566	0.152177	MAP2K1	1
hsa05215	hsa05215	Prostate cancer	97/8292	0.161931	0.232566	0.152177	MAP2K1	1
hsa04750	hsa04750	Inflammatory mediator regulation of TRP channels	98/8292	0.163465	0.232566	0.152177	MAPK10	1
hsa04640	hsa04640	Hematopoietic cell lineage	99/8292	0.164996	0.232566	0.152177	CD38	1
hsa04916	hsa04916	Melanogenesis	101/8292	0.168051	0.234375	0.153361	MAP2K1	1
hsa04972	hsa04972	Pancreatic secretion	102/8292	0.169575	0.234375	0.153361	CD38	1
hsa04064	hsa04064	NF-kappa B signaling pathway	104/8292	0.172614	0.234375	0.153361	CXCL12	1
hsa04625	hsa04625	C-type lectin receptor signaling pathway	104/8292	0.172614	0.234375	0.153361	MAPK10	1
hsa04928	hsa04928	Parathyroid hormone synthesis, secretion and action	106/8292	0.175643	0.236088	0.154482	MAP2K1	1
hsa04659	hsa04659	Th17 cell differentiation	108/8292	0.178661	0.236088	0.154482	MAPK10	1
hsa04931	hsa04931	Insulin resistance	108/8292	0.178661	0.236088	0.154482	MAPK10	1
hsa05145	hsa05145	Toxoplasmosis	112/8292	0.184667	0.241685	0.158144	MAPK10	1
hsa04725	hsa04725	Cholinergic synapse	113/8292	0.186163	0.241685	0.158144	MAP2K1	1
hsa04726	hsa04726	Serotonergic synapse	115/8292	0.189145	0.243422	0.15928	MAP2K1	1
hsa04114	hsa04114	Oocyte meiosis	131/8292	0.212641	0.268517	0.175701	MAP2K1	1
hsa04650	hsa04650	Natural killer cell mediated cytotoxicity	132/8292	0.214088	0.268517	0.175701	MAP2K1	1
hsa04728	hsa04728	Dopaminergic synapse	132/8292	0.214088	0.268517	0.175701	MAPK10	1
hsa04270	hsa04270	Vascular smooth muscle contraction	134/8292	0.216975	0.269851	0.176574	MAP2K1	1
hsa04915	hsa04915	Estrogen signaling pathway	138/8292	0.222719	0.274166	0.179397	MAP2K1	1
hsa05162	hsa05162	Measles	139/8292	0.224149	0.274166	0.179397	MAPK10	1
hsa04936	hsa04936	Alcoholic liver disease	142/8292	0.228424	0.27433	0.179505	MAPK10	1
hsa04550	hsa04550	Signaling pathways regulating pluripotency of stem cells	143/8292	0.229844	0.27433	0.179505	MAP2K1	1
hsa05017	hsa05017	Spinocerebellar ataxia	143/8292	0.229844	0.27433	0.179505	MAPK10	1
hsa05224	hsa05224	Breast cancer	147/8292	0.2355	0.275535	0.180293	MAP2K1	1
hsa04072	hsa04072	Phospholipase D signaling pathway	148/8292	0.236908	0.275535	0.180293	MAP2K1	1
hsa04723	hsa04723	Retrograde endocannabinoid signaling	148/8292	0.236908	0.275535	0.180293	MAPK10	1
hsa05226	hsa05226	Gastric cancer	149/8292	0.238313	0.275535	0.180293	MAP2K1	1
hsa04145	hsa04145	Phagosome	152/8292	0.242515	0.275535	0.180293	CYBB	1
hsa04932	hsa04932	Non-alcoholic fatty liver disease	155/8292	0.246696	0.275535	0.180293	MAPK10	1
hsa04934	hsa04934	Cushing syndrome	155/8292	0.246696	0.275535	0.180293	MAP2K1	1
hsa04150	hsa04150	mTOR signaling pathway	156/8292	0.248084	0.275535	0.180293	MAP2K1	1
hsa04218	hsa04218	Cellular senescence	156/8292	0.248084	0.275535	0.180293	MAP2K1	1
hsa05160	hsa05160	Hepatitis C	157/8292	0.249471	0.275535	0.180293	MAP2K1	1
hsa04022	hsa04022	cGMP-PKG signaling pathway	167/8292	0.263203	0.286023	0.187156	MAP2K1	1
hsa05225	hsa05225	Hepatocellular carcinoma	168/8292	0.264563	0.286023	0.187156	MAP2K1	1
hsa04530	hsa04530	Tight junction	169/8292	0.265921	0.286023	0.187156	MAPK10	1
hsa04310	hsa04310	Wnt signaling pathway	170/8292	0.267276	0.286023	0.187156	MAPK10	1
hsa04141	hsa04141	Protein processing in endoplasmic reticulum	171/8292	0.26863	0.286023	0.187156	MAPK10	1
hsa05152	hsa05152	Tuberculosis	180/8292	0.280704	0.296744	0.194171	MAPK10	1
hsa05034	hsa05034	Alcoholism	187/8292	0.289966	0.304362	0.199156	MAP2K1	1
hsa05130	hsa05130	Pathogenic Escherichia coli infection	197/8292	0.303005	0.315808	0.206646	MAPK10	1
hsa05169	hsa05169	Epstein-Barr virus infection	202/8292	0.309441	0.32026	0.209559	MAPK10	1
hsa05207	hsa05207	Chemical carcinogenesis - receptor activation	212/8292	0.322145	0.331094	0.216647	MAP2K1	1
hsa04144	hsa04144	Endocytosis	251/8292	0.369639	0.377286	0.246873	CXCR4	1
hsa05016	hsa05016	Huntington disease	306/8292	0.431358	0.437267	0.28612	MAPK10	1
hsa05206	hsa05206	MicroRNAs in cancer	310/8292	0.435619	0.438582	0.286981	MAP2K1	1
hsa04080	hsa04080	Neuroactive ligand-receptor interaction	367/8292	0.493191	0.493191	0.322714	S1PR3	1
