# Supplementary material for: Identification of 4 autophagy-related genes in heart failure by bioinformatics analysis and machine learning
Source: Front Cardiovasc Med. 2024 Jan 29;11:1247079. doi: 10.3389/fcvm.2024.1247079 (PMC10859477; doi:10.3389/fcvm.2024.1247079)
Supplement: Supplementary file 6 [file Table6.xlsx]

## Sheet: Supplementary Table 6
10 key AR-DEGs obtained by LASSO.
	coff
(Intercept)	-13.3073
SNCA	-0.365678
MAPK10	-0.176464
CXCL12	-0.816175
TPCN1	-0.103623
CXCR4	-0.417005
S1PR3	2.2815
MAP2K1	0.780653
NAMPT	0.0737095
S100A9	0.674895
CD38	0.342339
