# Supplementary material for: Identification of 4 autophagy-related genes in heart failure by bioinformatics analysis and machine learning
Source: Front Cardiovasc Med. 2024 Jan 29;11:1247079. doi: 10.3389/fcvm.2024.1247079 (PMC10859477; doi:10.3389/fcvm.2024.1247079)
Supplement: Supplementary file 7 [file Table7.xlsx]

## Sheet: Supplementary Table 7
The importance score of 15 AR-DEGs by RF.
	MeanDecreaseGini
S1PR3	17.7718
PLCE1	6.47386
SNCA	6.33189
MAP2K1	5.71747
CD38	4.98535
S100A9	4.45439
MAPK10	4.36112
CXCL12	4.22162
SPP1	4.17281
TPCN1	4.12983
NAMPT	4.0225
CYBB	3.1554
CXCR4	3.04074
S100A8	2.0885
CCL2	1.598
