# Supplementary material for: Identification of 4 autophagy-related genes in heart failure by bioinformatics analysis and machine learning
Source: Front Cardiovasc Med. 2024 Jan 29;11:1247079. doi: 10.3389/fcvm.2024.1247079 (PMC10859477; doi:10.3389/fcvm.2024.1247079)
Supplement: Supplementary file 8 [file Table8.xlsx]

## Sheet: Supplementary Table 8
Representative parameters of mouse echocardiography.
HF						Normal
Measurem	Mode	Parameter	Units	lnstance 1		Measurem	Mode	Parameter	Units	lnstance 1
IVS;d	M-Mode	Depth	mm	0.926316		IVS;d	M-Mode	Depth	mm	1.12895
IVS;s	M-Mode	Depth	mm	1.38947		IVS;s	M-Mode	Depth	mm	1.50526
LVID;d	M-Mode	Depth	mm	3.58947		LVID;d	M-Mode	Depth	mm	3.3
LVID;s	M-Mode	Depth	mm	3.03947		LVID;s	M-Mode	Depth	mm	2.17105
LVPW;d	M-Mode	Depth	mm	0.926316		LVPW;d	M-Mode	Depth	mm	0.665789
LVPW;s	M-Mode	Depth	mm	1.01316		LVPW;s	M-Mode	Depth	mm	1.1
Calculation	Units					Calculation	Units
EF	%	33.1449				EF	%	64.4918
FS	%	15.3226				FS	%	34.2105
LV Mass	mg	121.019				LV Mass	mg	101.408
LV Mass (Corrected)	mg	96.8156				LV Mass (Corrected)	mg	81.1262
LV Vol;d	uL	54.0508				LV Vol;d	uL	44.1332
LV Vol;s	uL	36.1357				LV Vol;s	uL	15.6709
