# Supplementary material for: Identification of 4 autophagy-related genes in heart failure by bioinformatics analysis and machine learning
Source: Front Cardiovasc Med. 2024 Jan 29;11:1247079. doi: 10.3389/fcvm.2024.1247079 (PMC10859477; doi:10.3389/fcvm.2024.1247079)
Supplement: Supplementary file 9 [file Table9.xlsx]

## Sheet: Supplementary Table 9
Key genes and immune correlation dataset.
gene	immune_cells	cor	p.value
TPCN1	Activated B cell	-0.0113425	0.0681694
TPCN1	Activated CD4 T cell	-0.160358	0.00659169
TPCN1	Activated CD8 T cell	-0.00896986	0.359766
TPCN1	Activated dendritic cell	-0.554656	8.97e-14
TPCN1	CD56bright natural killer cell	0.189765	0.00856214
TPCN1	CD56dim natural killer cell	-0.118693	0.0181479
TPCN1	Central memory CD4 T cell	-0.762473	1.35e-21
TPCN1	Central memory CD8 T cell	-0.565996	3.13e-13
TPCN1	Effector memeory CD4 T cell	0.129369	0.288789
TPCN1	Effector memeory CD8 T cell	-0.591453	2.46e-14
TPCN1	Eosinophil	-0.243498	0.000436969
TPCN1	Gamma delta T cell	-0.521123	2.49e-11
TPCN1	Immature B cell	-0.236546	7.89e-06
TPCN1	Immature dendritic cell	-0.549819	3.74e-13
TPCN1	Macrophage	-0.448679	2.12e-10
TPCN1	Mast cell	-0.400562	2.99e-07
TPCN1	MDSC	-0.595407	2.22e-14
TPCN1	Memory B cell	-0.346516	5.05e-06
TPCN1	Monocyte	-0.00911342	0.387063
TPCN1	Natural killer cell	-0.375296	2.93e-09
TPCN1	Natural killer T cell	-0.619504	6.55e-17
TPCN1	Neutrophil	-0.42355	1.89e-08
TPCN1	Plasmacytoid dendritic cell	-0.567049	2.01e-13
TPCN1	Regulatory T cell	-0.452628	7.18e-11
TPCN1	T follicular helper cell	-0.38723	8.74e-09
TPCN1	Type 1 T helper cell	-0.58434	8.1e-13
TPCN1	Type 17 T helper cell	-0.132202	0.0374526
TPCN1	Type 2 T helper cell	0.315509	0.0317697
MAP2K1	Activated B cell	-0.194162	0.0488228
MAP2K1	Activated CD4 T cell	-0.0868076	0.153498
MAP2K1	Activated CD8 T cell	-0.202539	0.00498302
MAP2K1	Activated dendritic cell	0.339217	0.00341878
MAP2K1	CD56bright natural killer cell	-0.172491	0.0162606
MAP2K1	CD56dim natural killer cell	0.212313	0.0101103
MAP2K1	Central memory CD4 T cell	0.652683	7.2e-08
MAP2K1	Central memory CD8 T cell	0.411377	0.000411307
MAP2K1	Effector memeory CD4 T cell	-0.265364	0.00100423
MAP2K1	Effector memeory CD8 T cell	0.330747	0.00359817
MAP2K1	Eosinophil	0.101698	0.829804
MAP2K1	Gamma delta T cell	0.288397	0.0156077
MAP2K1	Immature B cell	0.0514674	0.717821
MAP2K1	Immature dendritic cell	0.365113	0.00381093
MAP2K1	Macrophage	0.245037	0.0561457
MAP2K1	Mast cell	0.0821479	0.578304
MAP2K1	MDSC	0.331424	0.00513668
MAP2K1	Memory B cell	0.0359384	0.892901
MAP2K1	Monocyte	-0.0362071	0.509693
MAP2K1	Natural killer cell	0.200898	0.126463
MAP2K1	Natural killer T cell	0.444738	0.000169203
MAP2K1	Neutrophil	0.136709	0.158975
MAP2K1	Plasmacytoid dendritic cell	0.401744	0.000784662
MAP2K1	Regulatory T cell	0.258358	0.0306646
MAP2K1	T follicular helper cell	0.130886	0.265039
MAP2K1	Type 1 T helper cell	0.266376	0.025019
MAP2K1	Type 17 T helper cell	0.0454016	0.41366
MAP2K1	Type 2 T helper cell	-0.430493	1.03e-06
S100A9	Activated B cell	0.200428	0.56701
S100A9	Activated CD4 T cell	0.215162	0.536792
S100A9	Activated CD8 T cell	0.0810881	0.419578
S100A9	Activated dendritic cell	0.707325	9.29e-11
S100A9	CD56bright natural killer cell	-0.0705607	0.0164491
S100A9	CD56dim natural killer cell	0.0913756	0.35848
S100A9	Central memory CD4 T cell	0.608236	2.18e-09
S100A9	Central memory CD8 T cell	0.694194	7.76e-11
S100A9	Effector memeory CD4 T cell	-0.0641805	0.0365345
S100A9	Effector memeory CD8 T cell	0.508968	2.03e-06
S100A9	Eosinophil	0.321428	0.0641581
S100A9	Gamma delta T cell	0.641991	2.77e-08
S100A9	Immature B cell	0.50559	0.000135965
S100A9	Immature dendritic cell	0.644101	5.83e-08
S100A9	Macrophage	0.610166	1.02e-06
S100A9	Mast cell	0.463909	0.0018552
S100A9	MDSC	0.800808	2.23e-11
S100A9	Memory B cell	0.371328	0.0173936
S100A9	Monocyte	0.258575	0.31239
S100A9	Natural killer cell	0.455665	0.000250851
S100A9	Natural killer T cell	0.59236	1.4e-08
S100A9	Neutrophil	0.626413	7.41e-06
S100A9	Plasmacytoid dendritic cell	0.526094	4.5e-06
S100A9	Regulatory T cell	0.575561	9.57e-07
S100A9	T follicular helper cell	0.465219	0.000188159
S100A9	Type 1 T helper cell	0.600657	9.31e-07
S100A9	Type 17 T helper cell	0.342684	0.0205756
S100A9	Type 2 T helper cell	-0.166136	0.00240011
CD38	Activated B cell	0.200428	0.56701
CD38	Activated CD4 T cell	0.215162	0.536792
CD38	Activated CD8 T cell	0.0810881	0.419578
CD38	Activated dendritic cell	0.707325	9.29e-11
CD38	CD56bright natural killer cell	-0.0705607	0.0164491
CD38	CD56dim natural killer cell	0.0913756	0.35848
CD38	Central memory CD4 T cell	0.608236	2.18e-09
CD38	Central memory CD8 T cell	0.694194	7.76e-11
CD38	Effector memeory CD4 T cell	-0.0641805	0.0365345
CD38	Effector memeory CD8 T cell	0.508968	2.03e-06
CD38	Eosinophil	0.321428	0.0641581
CD38	Gamma delta T cell	0.641991	2.77e-08
CD38	Immature B cell	0.50559	0.000135965
CD38	Immature dendritic cell	0.644101	5.83e-08
CD38	Macrophage	0.610166	1.02e-06
CD38	Mast cell	0.463909	0.0018552
CD38	MDSC	0.800808	2.23e-11
CD38	Memory B cell	0.371328	0.0173936
CD38	Monocyte	0.258575	0.31239
CD38	Natural killer cell	0.455665	0.000250851
CD38	Natural killer T cell	0.59236	1.4e-08
CD38	Neutrophil	0.626413	7.41e-06
CD38	Plasmacytoid dendritic cell	0.526094	4.5e-06
CD38	Regulatory T cell	0.575561	9.57e-07
CD38	T follicular helper cell	0.465219	0.000188159
CD38	Type 1 T helper cell	0.600657	9.31e-07
CD38	Type 17 T helper cell	0.342684	0.0205756
CD38	Type 2 T helper cell	-0.166136	0.00240011
