# Supplementary material for: Identification of 4 autophagy-related genes in heart failure by bioinformatics analysis and machine learning
Source: Front Cardiovasc Med. 2024 Jan 29;11:1247079. doi: 10.3389/fcvm.2024.1247079 (PMC10859477; doi:10.3389/fcvm.2024.1247079)
Supplement: Supplementary file 10 [file Table10.xlsx]

## Sheet: Supplementary Table 10
CTD database sources gene targeted drugs.
Id	Label	Degree	Betweenness	Expression
5604	MAP2K1	117	14440.5	0
6280	S100A9	56	6590.12	0
952	CD38	41	4511.49	0
53373	TPCN1	28	3179.9	0
D016572	Cyclosporine	3	585.01	0
D004958	Estradiol	3	585.01	0
D013749	Tetrachlorodibenzodioxin	3	585.01	0
D016604	Aflatoxin B1	3	526.44	0
C006632	arsenic trioxide	3	526.44	0
D014212	Tretinoin	3	526.44	0
D009532	Nickel	3	355.8	0
D001564	Benzo(a)pyrene	2	256.91	0
D019256	Cadmium Chloride	2	256.91	0
D002945	Cisplatin	2	256.91	0
D005020	Ethyl Methanesulfonate	2	256.91	0
D002104	Cadmium	2	223.16	0
C018021	cobaltous chloride	2	223.16	0
C014347	decitabine	2	223.16	0
D003907	Dexamethasone	2	223.16	0
D019833	Genistein	2	223.16	0
D007854	Lead	2	223.16	0
D008070	Lipopolysaccharides	2	223.16	0
C017947	sodium arsenite	2	223.16	0
D013755	Tetradecanoylphorbol Acetate	2	223.16	0
C111237	vorinostat	2	223.16	0
C093973	2-(2-amino-3-methoxyphenyl)-4H-1-benzopyran-4-one	2	205.59	0
C120227	2-(2-chloro-4-iodophenylamino)-N-cyclopropylmethoxy-3,4-difluorobenzamide	2	205.59	0
C085911	2-(4-morpholinyl)-8-phenyl-4H-1-benzopyran-4-one	2	205.59	0
D017638	Asbestos, Crocidolite	2	205.59	0
D000069286	Bortezomib	2	205.59	0
D000069439	Dasatinib	2	205.59	0
D005472	Fluorouracil	2	205.59	0
C059514	resveratrol	2	205.59	0
C085746	rottlerin	2	205.59	0
D008741	Methyl Methanesulfonate	2	153.17	0
D012822	Silicon Dioxide	2	153.17	0
C018475	butyraldehyde	2	104.93	0
D008727	Methotrexate	2	104.93	0
C088658	zoledronic acid	2	104.93	0
C103303	alitretinoin	2	97.69	0
D002117	Calcitriol	2	97.69	0
D004121	Dimethyl Sulfoxide	2	97.69	0
D015474	Isotretinoin	2	97.69	0
C061133	tamibarotene	2	97.69	0
D015032	Zinc	2	97.69	0
C471674	10'(Z),13'(E),15'(E)-heptadecatrienylhydroquinone	1	0	0
C532162	2-(1H-indazol-4-yl)-6-(4-methanesulfonylpiperazin-1-ylmethyl)-4-morpholin-4-ylthieno(3,2-d)pyrimidine	1	0	0
C506698	2,5-dimethylcelecoxib	1	0	0
C049584	2-amino-1-methyl-6-phenylimidazo(4,5-b)pyridine	1	0	0
C014970	2-aminodiphenyl	1	0	0
C088860	4-((3-bromophenyl)amino)-6,7-dimethoxyquinazoline	1	0	0
C016583	4-(N-methyl-N-nitrosamino)-1-(3-pyridyl)-1-butanone	1	0	0
C002202	4-oxoretinoic acid	1	0	0
C489251	5-iodo-3-((3,5-dibromo-4-hydroxyphenyl)methylene)-2-indolinone	1	0	0
D015122	6-Mercaptopurine	1	0	0
C054852	7-hydroxystaurosporine	1	0	0
C072876	A 771726	1	0	0
D000082	Acetaminophen	1	0	0
D000111	Acetylcysteine	1	0	0
C016601	afimoxifene	1	0	0
D000393	Air Pollutants	1	0	0
D000447	Aldehydes	1	0	0
C068073	Am 580	1	0	0
C006578	anethole	1	0	0
C031385	anthranilic acid	1	0	0
D000968	Antimycin A	1	0	0
D018501	Antirheumatic Agents	1	0	0
D016718	Arachidonic Acid	1	0	0
C025657	arsenic acid	1	0	0
D001151	Arsenic	1	0	0
C015001	arsenite	1	0	0
D017632	Asbestos, Serpentine	1	0	0
D001241	Aspirin	1	0	0
D001374	Azacitidine	1	0	0
D001379	Azathioprine	1	0	0
C044887	beta-methylcholine	1	0	0
C095105	bexarotene	1	0	0
C053541	bicalutamide	1	0	0
C070515	bisindolylmaleimide I	1	0	0
D002087	Butyrates	1	0	0
D002122	Calcium Chloride	1	0	0
D002118	Calcium	1	0	0
D002211	Capsaicin	1	0	0
D002273	Carcinogens	1	0	0
D002392	Catechin	1	0	0
D000068579	Celecoxib	1	0	0
C004656	chloroacetaldehyde	1	0	0
C100187	chloropicrin	1	0	0
C059262	cidofovir	1	0	0
D004002	Clodronic Acid	1	0	0
D003042	Cocaine	1	0	0
D019327	Copper Sulfate	1	0	0
D016578	Crack Cocaine	1	0	0
D003474	Curcumin	1	0	0
D006152	Cyclic GMP	1	0	0
D003513	Cycloheximide	1	0	0
D003606	Dacarbazine	1	0	0
C107676	deguelin	1	0	0
D004026	Dieldrin	1	0	0
D004054	Diethylstilbestrol	1	0	0
D013196	Dihydrotestosterone	1	0	0
D004317	Doxorubicin	1	0	0
D004726	Endosulfan	1	0	0
C118739	entinostat	1	0	0
D004976	Ethacrynic Acid	1	0	0
D005419	Flavonoids	1	0	0
C024352	fludarabine	1	0	0
D004397	Fonofos	1	0	0
D005557	Formaldehyde	1	0	0
D005707	Gallic Acid	1	0	0
C001277	geldanamycin	1	0	0
D005947	Glucose	1	0	0
C010974	glyphosate	1	0	0
D006533	Heptachlor	1	0	0
D006820	Hyaluronic Acid	1	0	0
D006861	Hydrogen Peroxide	1	0	0
D007539	Isonicotinic Acids	1	0	0
C098607	JP8 aviation fuel	1	0	0
C561695	(+)-JQ1 compound	1	0	0
C011890	kojic acid	1	0	0
D007840	Latex	1	0	0
C008261	lead acetate	1	0	0
D001556	Lindane	1	0	0
C433788	lipopolysaccharide, E. coli O26-B6	1	0	0
D008095	Lithocholic Acid	1	0	0
C015329	lycopene	1	0	0
D058185	Magnetite Nanoparticles	1	0	0
C013099	mancozeb	1	0	0
C025340	manganese chloride	1	0	0
D008345	Manganese	1	0	0
C501277	Mangifera indica extract	1	0	0
D008463	Mebendazole	1	0	0
C008493	methylselenic acid	1	0	0
D015735	Mifepristone	1	0	0
C045621	miglitol	1	0	0
D016685	Mitomycin	1	0	0
C406082	monomethylarsonous acid	1	0	0
D009153	Mutagens	1	0	0
C068836	N-acetylglucosaminono-1,5-lactone O-(phenylcarbamoyl)oxime	1	0	0
D009240	N-Formylmethionine Leucyl-Phenylalanine	1	0	0
C044387	N,N,N',N'-tetrakis(2-pyridylmethyl)ethylenediamine	1	0	0
D009638	Norepinephrine	1	0	0
D009675	Novobiocin	1	0	0
C404397	NSC 680410	1	0	0
C474958	O(2)-(2,4-dinitrophenyl) 1-((4-ethoxycarbonyl)piperazin-1-yl)diazen-1-ium-1,2-diolate	1	0	0
C025589	ochratoxin A	1	0	0
D009840	Oligomycins	1	0	0
D010100	Oxygen	1	0	0
D017239	Paclitaxel	1	0	0
D010278	Parathion	1	0	0
C046012	pentanal	1	0	0
D010476	Perfume	1	0	0
C105905	perifosine	1	0	0
C027579	periodate-oxidized adenosine	1	0	0
D010710	Phosphates	1	0	0
C522973	PI103	1	0	0
C549211	PIK 75	1	0	0
D010936	Plant Extracts	1	0	0
D059808	Polyphenols	1	0	0
C027373	potassium chromate(VI)	1	0	0
D011192	Potassium Dichromate	1	0	0
C009007	potassium persulfate	1	0	0
D011374	Progesterone	1	0	0
C005556	propionaldehyde	1	0	0
D011710	Pyocyanine	1	0	0
C037219	quinoline	1	0	0
C005266	quinomethionate	1	0	0
D017382	Reactive Oxygen Species	1	0	0
C097599	Ro 25-6603	1	0	0
C064758	Ro 31-8220	1	0	0
D012402	Rotenone	1	0	0
C093642	SB 203580	1	0	0
C078903	seocalcitol	1	0	0
D019821	Simvastatin	1	0	0
D020123	Sirolimus	1	0	0
D012906	Smoke	1	0	0
C016104	sodium bichromate	1	0	0
D012967	Sodium Dodecyl Sulfate	1	0	0
D018038	Sodium Selenite	1	0	0
D053260	Soot	1	0	0
C471405	sorafenib	1	0	0
D004113	Succimer	1	0	0
D013431	Sulfates	1	0	0
C016766	sulforafan	1	0	0
C025462	sulindac sulfide	1	0	0
C025463	sulindac sulfone	1	0	0
D013629	Tamoxifen	1	0	0
C012568	terbufos	1	0	0
D013739	Testosterone	1	0	0
D014028	Tobacco Smoke Pollution	1	0	0
C036454	toosendanin	1	0	0
C012589	trichostatin A	1	0	0
C057693	troglitazone	1	0	0
C113580	U 0126	1	0	0
D014635	Valproic Acid	1	0	0
C034028	vanadyl sulfate	1	0	0
C459559	vaticanol C	1	0	0
D019287	Zinc Sulfate	1	0	0
