# Supplementary material for: Identification of 4 autophagy-related genes in heart failure by bioinformatics analysis and machine learning
Source: Front Cardiovasc Med. 2024 Jan 29;11:1247079. doi: 10.3389/fcvm.2024.1247079 (PMC10859477; doi:10.3389/fcvm.2024.1247079)
Supplement: Supplementary file 11 [file Table11.xlsx]

## Sheet: Supplementary Table 11
The details of TF‑gene regulatory network.
Id	Label	Degree	Betweenness	Expression
53373	TPCN1	6	122	0
5604	MAP2K1	6	80	0
952	CD38	5	66	0
2296	FOXC1	3	94	0
5970	RELA	2	78	0
6280	S100A9	2	18	0
7025	NR2F1	1	0	0
1385	CREB1	1	0	0
2624	GATA2	1	0	0
4782	NFIC	1	0	0
2625	GATA3	1	0	0
6667	SP1	1	0	0
7157	TP53	1	0	0
7392	USF2	1	0	0
2002	ELK1	1	0	0
2099	ESR1	1	0	0
2295	FOXF2	1	0	0
3169	FOXA1	1	0	0
6721	SREBF2	1	0	0
2908	NR3C1	1	0	0
